# Supplementary material for: Cancer‐Associated Fibroblast‐Derived Sphingosine‐1‐Phosphate Activates a MALL–SDC4 Axis to Facilitate Perineural Invasion in Pancreatic Cancer
Source: Adv Sci (Weinh). 2026 Apr 22;13(40):e75426. doi: 10.1002/advs.75426 (PMC13335594; doi:10.1002/advs.75426)
Supplement: Supplementary file 2 — Supporting File 2: advs75426‐sup‐0002‐TablesS1‐S6.xlsx. [file ADVS-13-e75426-s001.xlsx]

## Sheet: Table S1 Sample infomation
Sample information in CRA001160 dataset(https://doi.org/10.1038/s41422-019-0195-y)
Number	pathologic diagnoses	Gender	Age(y/o)	CA199(U/ml)	Diabetes Mellitus	Procedure	Location	Maximum Diameter(mm)	TNM Classification	Staging	perineural invasion	vascular invasion	peripancreatic infiltarion
PUMCH-T1	moderately-poorly differentiated PDAC	M	64	86.0	N	LDP	body	26	T4N2M0	III	Y	Y	Y
PUMCH-T2	well differentiated PDAC	M	52	46.3	N	PD	head	20	T1cN1M0	IIB	Y	N	Y
PUMCH-T3	moderately-poorly differentiated PDAC	F	58	49.2	Y	PD	uncinate process	22	T2N0M0	IB	N	N	Y
PUMCH-T4	moderately differentiated PDAC	F	72	40.4	Y	LDP	body	14	T1cN1M0	IIB	N	N	Y
PUMCH-T5	well-moderately differentiated PDAC	F	65	37.0	Y	PD	uncinate process	29	T2N0M0	IB	N	N	Y
PUMCH-T6	moderately-poorly differentiated PDAC	M	64	155.1	N	ODP	tail	91	T3N0M0	IIA	N	N	Y
PUMCH-T7	moderately differentiated PDAC	M	70	<0.6	Y	ODP	body	80	T3N1M0	IIB	N	N	Y
PUMCH-T8	moderately-poorly differentiated PDAC	F	66	82.5	N	PD	uncinate process	17	T1cN2M0	III	N	N	N
PUMCH-T9	moderately-poorly differentiated PDAC	M	36	11.2	N	PD	head	26	T2N0M0	IIA	Y	Y	Y
PUMCH-T10	poorly differentiated PDAC	M	61	972.8	Y	PD	uncinate process	40	T2N1M0	IB	Y	Y	Y
PUMCH-T11	moderately-poorly differentiated PDAC	M	51	211.1	N	ODP	body and tail	76	T3N1M0	IIB	Y	Y	Y
PUMCH-T12	poorly differentiated PDAC	M	54	146.1	N	PD	uncinate process	50	T3N2M0	III	Y	Y	Y
PUMCH-T13	moderately-poorly differentiated PDAC	F	58	21.9	Y	PD	head	30	T2N1M0	IIB	Y	N	Y
PUMCH-T14	well differentiated PDAC	F	67	77	Y	PD	head	33	T2N1M0	IIB	Y	Y	Y
PUMCH-T15	well differentiated PDAC	F	54	18.4	N	LPD	head	23	T2N1M0	IIB	Y	N	Y
PUMCH-T16	poorly differentiated PDAC	F	56	42.9	N	LDP	body	30	T2N1M0	IIB	Y	Y	Y
PUMCH-T17	moderately differentiated PDAC	F	71	209.3	N	LDP	body and tail	30	T2N0M0	IB	Y	N	N
PUMCH-T18	moderately-poorly differentiated PDAC	F	68	112.3	Y	ODP	body	28	T2N0M0	IB	Y	Y	Y
PUMCH-T19	well-moderately differentiated PDAC	F	59	93.9	N	LPD	head	35	T2N0M0	IB	Y	Y	Y
PUMCH-T20	moderately differentiated PDAC	M	59	2.2	N	PD	head	43	T3N1M0	IIB	Y	Y	Y
PUMCH-T21	moderately-poorly differentiated PDAC	M	59	528.6	Y	LPD	head	35	T2N0M0	IB	Y	Y	Y
PUMCH-T22	moderately differentiated PDAC	F	67	234.5	N	ODP	body	27	T2N0M0	IB	Y	N	Y
PUMCH-T23	moderately-poorly differentiated PDAC	M	54	312.2	Y	PD	head	27	T2N1M0	IIB	Y	Y	Y
PUMCH-T24	moderately differentiated PDAC	F	44	14.4	N	PD	head	20	T1cN0M0	IB	Y	N	Y
Sample information in HTAN dataset(https://data.humantumoratlas.org/)
patient_id	sample_id	Atlas Name	Age at Diagnosis (years)	Gender	Year of Diagnosis	Tumor Largest Dimension Diameter	Vascular Invasion Present	Perineural Invasion Present	Lymphatic Invasion Present	Tumor Grade	AJCC Pathologic Stage	AJCC Pathologic T	AJCC Pathologic N	AJCC Pathologic M
HTA12_10	HT123P1-XB1	HTAN WUSTL	59	female	2019	2.8	Yes - Vascular Invasion Present	Yes	Yes	G3		T2	N2	M0
HTA12_10	HT123P1-XB2	HTAN WUSTL	59	female	2019	2.8	Yes - Vascular Invasion Present	Yes	Yes	G3		T2	N2	M0
HTA12_10	HT123P1-XB3	HTAN WUSTL	59	female	2019	2.8	Yes - Vascular Invasion Present	Yes	Yes	G3		T2	N2	M0
HTA12_11	HT124P1-XB1	HTAN WUSTL	83	male	2019	2.3	Yes - Vascular Invasion Present	Yes	Yes	G1		T2	N1	M0
HTA12_11	HT124P1-XB2	HTAN WUSTL	83	male	2019	2.3	Yes - Vascular Invasion Present	Yes	Yes	G1		T2	N1	M0
HTA12_11	HT124P1-XB3	HTAN WUSTL	83	male	2019	2.3	Yes - Vascular Invasion Present	Yes	Yes	G1		T2	N1	M0
HTA12_12	HT125P1-XB1	HTAN WUSTL	64	female	2019	3.6	Yes - Vascular Invasion Present	Yes	Yes	G2		T2	N2	M0
HTA12_12	HT125P1-XB2	HTAN WUSTL	64	female	2019	3.6	Yes - Vascular Invasion Present	Yes	Yes	G2		T2	N2	M0
HTA12_12	HT125P1-XB3	HTAN WUSTL	64	female	2019	3.6	Yes - Vascular Invasion Present	Yes	Yes	G2		T2	N2	M0
HTA12_12	HT125P1-XB4	HTAN WUSTL	64	female	2019	3.6	Yes - Vascular Invasion Present	Yes	Yes	G2		T2	N2	M0
HTA12_13	HT138P1-XB1_1	HTAN WUSTL	75	male	2019	2.4	Yes - Vascular Invasion Present	Yes	Yes	G2		T2	N2	M0
HTA12_13	HT138P1-XB2_1	HTAN WUSTL	75	male	2019	2.4	Yes - Vascular Invasion Present	Yes	Yes	G2		T2	N2	M0
HTA12_13	HT138P1-XB3_1	HTAN WUSTL	75	male	2019	2.4	Yes - Vascular Invasion Present	Yes	Yes	G2		T2	N2	M0
HTA12_13	HT138P1-XB4_1	HTAN WUSTL	75	male	2019	2.4	Yes - Vascular Invasion Present	Yes	Yes	G2		T2	N2	M0
HTA12_14	HT140P1-XB1_1	HTAN WUSTL	58	male	2020	4.2	Yes - Vascular Invasion Present	Yes	Yes	G3		T3	N2	M0
HTA12_14	HT140P1-XB2_1	HTAN WUSTL	58	male	2020	4.2	Yes - Vascular Invasion Present	Yes	Yes	G3		T3	N2	M0
HTA12_14	HT140P1-XB4_1	HTAN WUSTL	58	male	2020	4.2	Yes - Vascular Invasion Present	Yes	Yes	G3		T3	N2	M0
HTA12_15	HT166P1-BC1_1	HTAN WUSTL	63	female	2019	6	No	Yes	No	G1		T3	N2	M0
HTA12_15	HT166P1-BC2_1	HTAN WUSTL	63	female	2019	6	No	Yes	No	G1		T3	N2	M0
HTA12_15	HT166P1-BC3_1	HTAN WUSTL	63	female	2019	6	No	Yes	No	G1		T3	N2	M0
HTA12_15	HT166P1-BC4_1	HTAN WUSTL	63	female	2019	6	No	Yes	No	G1		T3	N2	M0
HTA12_16	HT168P1-BC1_1	HTAN WUSTL	72	male	2019	3.5	Yes - Vascular Invasion Present	Yes	Yes	G1		T2	N2	M0
HTA12_16	HT168P1-BC2_1	HTAN WUSTL	72	male	2019	3.5	Yes - Vascular Invasion Present	Yes	Yes	G1		T2	N2	M0
HTA12_16	HT168P1-BC3_1	HTAN WUSTL	72	male	2019	3.5	Yes - Vascular Invasion Present	Yes	Yes	G1		T2	N2	M0
HTA12_16	HT168P1-BC4_1	HTAN WUSTL	72	male	2019	3.5	Yes - Vascular Invasion Present	Yes	Yes	G1		T2	N2	M0
HTA12_17	HT185B1-S1H2A2K1G1Z1_1B1	HTAN WUSTL	50	male	2019	3.2	Yes - Vascular Invasion Present	Yes	Yes	G1		T2	N1	M0
HTA12_17	HT185P1-XBC2_1	HTAN WUSTL	50	male	2019	3.2	Yes - Vascular Invasion Present	Yes	Yes	G1		T2	N1	M0
HTA12_17	HT185P1-XBC3_1	HTAN WUSTL	50	male	2019	3.2	Yes - Vascular Invasion Present	Yes	Yes	G1		T2	N1	M0
HTA12_18	HT190P1-XBc2_1	HTAN WUSTL	53	female	2020	3	No	Yes	No	G2		T2	N0	M0
HTA12_18	HT190P1-XBc3_1	HTAN WUSTL	53	female	2020	3	No	Yes	No	G2		T2	N0	M0
HTA12_18	HT190P1-XBc4_1	HTAN WUSTL	53	female	2020	3	No	Yes	No	G2		T2	N0	M0
HTA12_19	HT191P1-XBc1_1	HTAN WUSTL	60	male	2020	2.7	Yes - Vascular Invasion Present	Yes	Yes	G2		T2	N2	M0
HTA12_19	HT191P1-XBc2_1	HTAN WUSTL	60	male	2020	2.7	Yes - Vascular Invasion Present	Yes	Yes	G2		T2	N2	M0
HTA12_19	HT191P1-XBc3_1	HTAN WUSTL	60	male	2020	2.7	Yes - Vascular Invasion Present	Yes	Yes	G2		T2	N2	M0
HTA12_20	HT200P1-XBc1_1	HTAN WUSTL	63	female	2020	2.8	Yes - Vascular Invasion Present	Yes	Yes	G2		T3	N2	M0
HTA12_20	HT200P1-XBc2_1	HTAN WUSTL	63	female	2020	2.8	Yes - Vascular Invasion Present	Yes	Yes	G2		T3	N2	M0
HTA12_20	HT200P1-XBc3_1	HTAN WUSTL	63	female	2020	2.8	Yes - Vascular Invasion Present	Yes	Yes	G2		T3	N2	M0
HTA12_21	HT204P1-XBc1_1	HTAN WUSTL	53	male	2020	1.7	No	No	No	G1		T1c	N0	M0
HTA12_21	HT204P1-XBc2_1	HTAN WUSTL	53	male	2020	1.7	No	No	No	G1		T1c	N0	M0
HTA12_4	HT064P1-S1H7A2A1Z1_1B2_1	HTAN WUSTL	66	male	2019	3.2	Yes - Vascular Invasion Present	Yes	Yes	G3		T2	N2	M0
HTA12_4	HT064P1-S1H9A2A1Z1_1B2_1	HTAN WUSTL	66	male	2019	3.2	Yes - Vascular Invasion Present	Yes	Yes	G3		T2	N2	M0
HTA12_5	HT071P1-XB1_1	HTAN WUSTL	67	female	2019	3.4	Yes - Vascular Invasion Present	Yes	Yes	G3		T2	N1	M0
HTA12_5	HT071P1-XB2_1	HTAN WUSTL	67	female	2019	3.4	Yes - Vascular Invasion Present	Yes	Yes	G3		T2	N1	M0
HTA12_5	HT071P1-XB3_1	HTAN WUSTL	67	female	2019	3.4	Yes - Vascular Invasion Present	Yes	Yes	G3		T2	N1	M0
HTA12_5	HT071P1-XB4_1	HTAN WUSTL	67	female	2019	3.4	Yes - Vascular Invasion Present	Yes	Yes	G3		T2	N1	M0
HTA12_6	HT085P1-XB1_1	HTAN WUSTL	50	female	2019	2.5	Yes - Vascular Invasion Present	Yes	Yes	G2		T2	N2	M0
HTA12_6	HT085P1-XB2_1	HTAN WUSTL	50	female	2019	2.5	Yes - Vascular Invasion Present	Yes	Yes	G2		T2	N2	M0
HTA12_6	HT085P1-XB3_1	HTAN WUSTL	50	female	2019	2.5	Yes - Vascular Invasion Present	Yes	Yes	G2		T2	N2	M0
HTA12_6	HT085P1-XB4_1	HTAN WUSTL	50	female	2019	2.5	Yes - Vascular Invasion Present	Yes	Yes	G2		T2	N2	M0
HTA12_7	HT115P1-XB1_1	HTAN WUSTL	68	male	2019	3.6	Yes - Vascular Invasion Present	Yes	Yes	G4		T2	N1	M0
HTA12_7	HT115P1-XB2_1	HTAN WUSTL	68	male	2019	3.6	Yes - Vascular Invasion Present	Yes	Yes	G4		T2	N1	M0
HTA12_7	HT115P1-XB3_1	HTAN WUSTL	68	male	2019	3.6	Yes - Vascular Invasion Present	Yes	Yes	G4		T2	N1	M0
HTA12_8	HT121P1-XB1	HTAN WUSTL	53	male	2019	3.2	Yes - Vascular Invasion Present	Yes	Yes	G3		T2	N2	M0
HTA12_8	HT121P1-XB2	HTAN WUSTL	53	male	2019	3.2	Yes - Vascular Invasion Present	Yes	Yes	G3		T2	N2	M0
HTA12_8	HT121P1-XB3	HTAN WUSTL	53	male	2019	3.2	Yes - Vascular Invasion Present	Yes	Yes	G3		T2	N2	M0
HTA12_8	HT121P1-XB4	HTAN WUSTL	53	male	2019	3.2	Yes - Vascular Invasion Present	Yes	Yes	G3		T2	N2	M0
HTA12_9	HT122P1-XB1	HTAN WUSTL	70	male	2019	2.4	Yes - Vascular Invasion Present	Yes	Yes	G2		T2	N1	M0
HTA12_9	HT122P1-XB2	HTAN WUSTL	70	male	2019	2.4	Yes - Vascular Invasion Present	Yes	Yes	G2		T2	N1	M0
HTA12_9	HT122P1-XB3	HTAN WUSTL	70	male	2019	2.4	Yes - Vascular Invasion Present	Yes	Yes	G2		T2	N1	M0
HTA12_9	HT122P1-XB4	HTAN WUSTL	70	male	2019	2.4	Yes - Vascular Invasion Present	Yes	Yes	G2		T2	N1	M0

## Sheet: Table S2 Predicted residuals
Table S2 Predicted interface residues and hydrogen-bonding contacts between SDC4 and MALL in the top-ranked HDOCK docking model.
MALL-SDC4 interface residue pair(s):			MALL interface residue(s):		SDC4 interface residue(s):
MALL residue No./Chain | SDC4 residue No./Chain | Hydrogen bond distance (Å)			Residue | Residue No./Chain | Hydrogen bond distance (Å)		Residue | Residue No./Chain | Hydrogen bond distance (Å)
7A - 180A 2.411			PRO 7A 2.411		ALA 2A 3.928
8A - 179A 3.547			ALA 8A 3.547		PRO 3A 4.378
8A - 180A 3.947			THR 9A 3.321		LEU 6A 3.204
9A - 175A 3.321			TYR 11A 3.088		LEU 9A 3.121
9A - 176A 4.936			LEU 54A 3.809		LEU 10A 2.425
11A - 171A 4.302			TRP 58A 2.032		PHE 12A 3.407
11A - 172A 3.088			TYR 61A 2.676		PHE 13A 1.445
11A - 175A 3.880			VAL 62A 1.747		VAL 14A 3.757
11A - 176A 3.385			THR 65A 3.990		GLY 16A 4.516
54A - 20A 3.809			ILE 69A 4.411		VAL 17A 2.134
58A - 12A 3.407			VAL 90A 2.727		SER 20A 3.809
58A - 13A 2.032			LEU 91A 3.642		ASN 139A 3.389
58A - 14A 4.572			SER 93A 3.991		PHE 141A 2.859
58A - 16A 4.516			LEU 94A 2.695		GLU 142A 3.231
58A - 17A 3.277			TYR 95A 3.204		LEU 147A 3.933
61A - 9A 3.121			GLY 97A 3.917		LEU 150A 1.806
61A - 12A 4.327			THR 98A 2.425		ILE 151A 3.954
61A - 13A 2.676			THR 99A 4.937		GLY 154A 3.488
62A - 13A 1.747			GLY 100A 4.414		ILE 155A 4.816
65A - 13A 3.990			ILE 101A 2.369		GLY 157A 4.209
69A - 9A 4.411			LEU 102A 1.445		ILE 158A 2.369
90A - 168A 4.395			MET 104A 2.989		PHE 160A 2.261
90A - 169A 4.903			SER 105A 2.134		ALA 161A 3.656
90A - 172A 2.727			VAL 108A 4.786		VAL 162A 2.871
91A - 2A 3.928			LEU 109A 4.415		LEU 164A 2.146
91A - 3A 4.569			VAL 111A 3.933		ILE 165A 2.695
91A - 6A 3.642			TYR 126A 3.231		LEU 167A 2.188
93A - 165A 3.991			SER 130A 4.165		LEU 168A 2.934
93A - 168A 4.133			PHE 134A 2.859		MET 169A 4.903
94A - 3A 4.378			PHE 137A 1.806		ARG 171A 4.302
94A - 6A 3.761			ILE 144A 4.686		MET 172A 2.727
94A - 165A 2.695			PHE 148A 2.146		LYS 175A 3.321
95A - 6A 3.204			TYR 151A 2.188		ASP 176A 3.385
97A - 161A 4.297			TYR 152A 3.317		SER 179A 3.547
97A - 165A 3.917					TYR 180A 2.411
98A - 6A 3.698
98A - 9A 4.849
98A - 10A 2.425
98A - 165A 4.203
99A - 10A 4.937
100A - 158A 4.414
101A - 10A 4.101
101A - 14A 4.339
101A - 158A 2.369
101A - 162A 2.871
102A - 9A 3.703
102A - 10A 3.609
102A - 12A 4.878
102A - 13A 1.445
102A - 14A 3.757
104A - 150A 2.989
104A - 151A 3.954
104A - 154A 3.488
104A - 155A 4.816
104A - 158A 3.353
105A - 13A 4.314
105A - 17A 2.134
108A - 151A 4.786
109A - 17A 4.415
109A - 20A 4.678
111A - 147A 3.933
126A - 139A 3.389
126A - 142A 3.231
130A - 139A 4.165
130A - 141A 4.882
134A - 141A 2.859
137A - 141A 3.946
137A - 150A 1.806
144A - 157A 4.686
144A - 158A 4.793
148A - 157A 4.209
148A - 160A 2.261
148A - 161A 3.656
148A - 164A 2.146
151A - 164A 3.064
151A - 167A 2.188
151A - 168A 2.954
151A - 171A 4.375
152A - 160A 3.317
152A - 164A 3.421

## Sheet: Table S3-SDC4 ligands compiled 
SDC4 ligands compiled from ligand-receptor databases
sources
http://www.cellchat.org/
https://github.com/saeyslab/nichenetr/
https://asrhou.github.io/NATMI/
https://www.rna-society.org/cellinker/
https://github.com/tanlabcode/CytoTalk/
https://github.com/soumelis-lab/ICELLNET
http://tcm.zju.edu.cn/celltalkdb
https://github.com/Coolgenome/iTALK/
https://github.com/SCA-IRCM/LRdb/
https://git.embl.de/velten/rnamagnet/
https://github.com/LewisLabUCSD/Ligand-Receptor-Pairs/
SDC4 ligand	Category
PTN	Growth Factors/Neurotrophic
MDK	Growth Factors/Neurotrophic
TGFB3	Growth Factors/Neurotrophic
FGF1	Growth Factors/Neurotrophic
FGF2	Growth Factors/Neurotrophic
FGF6	Growth Factors/Neurotrophic
CCL5	Chemokines/Cytokines
CXCL10	Chemokines/Cytokines
CXCL12	Chemokines/Cytokines
RSPO2	Chemokines/Cytokines
RSPO3	Chemokines/Cytokines
CYR61	Chemokines/Cytokines
ANGPTL4	Chemokines/Cytokines
CCN1	Chemokines/Cytokines
THBS1	Thrombospondins
THBS2	Thrombospondins
THBS3	Thrombospondins
THBS4	Thrombospondins
COMP (THBS5)	Thrombospondins
COL1A1	Collagens
COL1A2	Collagens
COL2A1	Collagens
COL3A1	Collagens
COL4A1	Collagens
COL4A2	Collagens
COL4A3	Collagens
COL4A4	Collagens
COL4A5	Collagens
COL4A6	Collagens
COL5A1	Collagens
COL5A2	Collagens
COL5A3	Collagens
COL6A1	Collagens
COL6A2	Collagens
COL6A3	Collagens
COL6A5	Collagens
COL6A6	Collagens
COL9A1	Collagens
COL9A2	Collagens
COL9A3	Collagens
COL11A1	Collagens
COL11A2	Collagens
TNC	Fibrillar ECM
FN1	Fibrillar ECM
TNN	Fibrillar ECM
TNXB	Fibrillar ECM
LAMA1	Basement Membrane
LAMA3	Basement Membrane
APOA1	Other ECM
APOA2	Other ECM
APOA4	Other ECM
APOB	Other ECM
APOC2	Other ECM
APOC3	Other ECM
APOE	Other ECM
VTN	Other ECM
PSG3	Other ECM
PSG4	Other ECM
PSG6	Other ECM
PSG8	Other ECM
PLG	Other ECM
F2	Other ECM

## Sheet: Table S4-Antibodies used in thi
Antibodies used in this study
M, Mouse; R, Rabbit; G, Goat
WB, Western blot; IF, Immunofluorescence; FC, Flow cytometry
Protein name	Host species	Product number	Application
αSMA	M	BOSTER, BM0002	WB、IF
αSMA	R	Huabio, ET1607-53	IF
TUJ1	R	Huabio, ET1604-17	WB、IF
S100B	R	ABclonal, A19108	WB、IF
NF200	R	Oasis biofarm, OB-PRB098	IF
α-tubulin	M	Proteintech, 66031-1-Ig	WB
FAP	R	ABclonal, A23789	IF
SPHK1	R	Proteintech, 10670-1-AP	WB、IF
MALL	R	Sigma-Aldrich, SAB1301741	WB
MALL	R	Huabio, custom-made, project number TP60113, immunogen: residues 80-90 of human MALL	WB、IF
RhoA	R	Huabio, ET1611-10	WB
p-MLC2	R	Cell Signaling Technology, #3671	WB、IF
MLC2	R	Huabio, R1512-19	WB
p-JNK1/2/3	M	Proteintech, 60666-1-Ig	WB
JNK1/2/3	R	Huabio, ET1601-28	WB
p-p38	R	Proteintech, 28796-1-AP	WB
p38	R	Huabio, ET1702-65	WB
p-ERK	R	ABclonal, AP0974	WB
ERK1/2	R	ABclonal, A4782	WB
p-JUN (Ser63)	R	Zenbio, 381562	WB
p-JUN (Ser73)	R	Zenbio, 310011	WB
JUN	R	Proteintech, 24909-1-AP	WB
p-IkBα	R	Proteintech, 82349-1-RR	WB
STAT3	R	Proteintech, 10253-2-AP	WB
p-p65	R	Proteintech, 80379-2-RR	WB
p-STAT3	R	Huabio, ET1603-40	WB
p65	R	Huabio, ET1603-12	WB
IkBα	R	Huabio, ET1603-6	WB
EGFR	R	Huabio, ET1604-44	WB
p-EGFR	R	Huabio, ET1612-30	WB
SDC4	R	Huabio, ER65063	WB、IF
SDC4	M	Santa Cruz, sc-12766	WB、IF
SDC4	R	ABclonal, A26066	FC
Rab11	R	ABclonal, A20286	IF
LAMP1	R	ABclonal, A24804-PM	IF
panCK	R	Proteintech, 26411-1-AP	IF
PTN	R	Proteintech, 27117-1-AP	IF
S1PR3	R	Huabio, JE38-31	WB
HA-tag	M	Proteintech, 66006-2-lg	WB
3xFLAG-tag	R	Proteintech, 20543-1-ap	WB
HRP-Goat anti-R IgG	G	Abclonal, AS014	WB
HRP-Goat anti-M IgG	G	Abclonal, AS003	WB
HRP-Mouse anti-R IgG for IP	M	Zenbio, cat#550124	WB
HRP-Rat anti-M IgG for IP	M	Zenbio, cat#550125	WB

## Sheet: Table S5-Primers used in this i
Primers used in this investigation
Gene name	Species	Application	Forward primer	Reverse primer	Annotation
ACTB	Human	qRT-PCR	CATGTACGTTGCTATCCAGGC	CTCCTTAATGTCACGCACGAT
ACTB	Mouse	qRT-PCR	GGCTGTATTCCCCTCCATCG	CCAGTTGGTAACAATGCCATGT
SPHK1	Human	qRT-PCR	GCTGGCAGCTTCCTTGAACCAT	GTGTGCAGAGACAGCAGGTTCA
SPHK1	Mouse	qRT-PCR	GCTTCTGTGAACCACTATGCTGG	ACTGAGCACAGAATAGAGCCGC
GFPT2	Human	qRT-PCR	GCTCATCGTGATTGGCTGTGGA	CAACCATCACAGGAAGCTCAGTC
PTGIS	Human	qRT-PCR	TCTTCCACACCTTTCGCCAGCT	TAGCAGCTTCCACAGGCGACTT
NNMT	Human	qRT-PCR	GTTTGGTTCTAGGCACTCTGCAG	AGAGCCGATGTCAATCAGCAGG
SULF1	Human	qRT-PCR	GGTCCAAGTGTAGAACCAGGATC	GACAGACTTGCCGTCCACATCA
CYP1B1	Human	qRT-PCR	GCCACTATCACTGACATCTTCGG	CACGACCTGATCCAATTCTGCC
ALDH1A3	Human	qRT-PCR	CTGCTACAACGCCCTCTATGCA	GTCGCCAAGTTTGATGGTGACAG
S1PR1	Human	qRT-PCR	CCTGTGACATCCTCTTCAGAGC	CACTTGCAGCAGGACATGATCC
S1PR2	Human	qRT-PCR	TGGAAACGCAGGAGACGACCTC	CGAGTGGAACTTGCTGTTTCGG
S1PR3	Human	qRT-PCR	TTGTGGTGAGCGTGTTCATCGC	AGCACAGCCAACACGATGAACC
S1PR4	Human	qRT-PCR	GACGCTGGGTCTACTATTGCC	CCTCCCGTAGGAACCACTG
S1PR5	Human	qRT-PCR	TGCGCCTTCATCGTGCTAGAGA	TGCCAGCAGATCCGACAACGTG
MALL	Human	qRT-PCR	CCGTCCTACAAGTACATGCCAC	TGTAGAGCAGCGTGGCGATGAA
JUN	Human	qRT-PCR	CCTTGAAAGCTCAGAACTCGGAG	TGCTGCGTTAGCATGAGTTGGC
MALL	Human	ChIP-qPCR	TGCTGCTCAGCCTCCATATAC	AATAATGGCTTCGGGTGAGACT
ALDH1A3	Human	plasmid construction (overexpression)	CGGGATCCGCCACCATGGCCACCGCTAACGG	CCCTCGAGGGGGTTCTTGTCGCCAAG
SULF1	Human	plasmid construction (overexpression)	CGGGATCCGCCACCATGAAGTATTCTTGCTGTGCTCTGG	CCCTCGAGACCTTCCCATCCATCCCATAACTG
NNMT	Human	plasmid construction (overexpression)	CGGGATCCGCCACCATGGAATCAGGCTTCACCTCCAAGG	CCCTCGAGCAGGGGTCTGCTCAGCTTCC
CYP1B1	Human	plasmid construction (overexpression)	CGGGATCCGCCACCATGGGCACCAGCCTCAGC	GCGTCGACTTGGCAAGTTTCCTTGGCTTG
PTGIS	Human	plasmid construction (overexpression)	CGGGATCCGCCACCATGGCTTGGGCCGCG	GCGTCGACTGGGCGGATGCGGTAG
SPHK1	Human	plasmid construction (overexpression)	CGACGCGTGCCACCATGTCCGCTCAAGTTCTGGG	GCGTCGACTAAGGGCTCTTCTGGCGGTG
GFPT2	Human	plasmid construction (overexpression)	CGACGCGTGCCACCATGTGCGGAATCTTTGCC	GCGTCGACTTCCACAGTTACAGACTTGGC
MALL	Human	plasmid construction (overexpression)	CGGGATCCGCCACCATGGCCTCGCCCGACCCGC	CCCTCGAGGTGGTAATAGATGCTGAAGGCATGGAGAATGTAGAGCAGCGTG
SDC4	Human	plasmid construction (overexpression)	CGGGATCCGCCACCATGGCCCCCGCCCGTCTGTTCG	CCCTCGAGCGCGTAGAACTCATTGGTGGGGGCTTTCTTGTAGATGG
SDC4	Mouse	plasmid construction (overexpression)	CGGGATCCGCCACCATGGCGCCTGCCTGCCT	CCCTCGAGTGCGTAGAACTCATTGGTGGGGGC
Scramble (shNC)	/	plasmid construction (knockdown)	CCGGCCTAAGGTTAAGTCGCCCTCGCTCGAGCGAGGGCGACTTAACCTTAGGTTTTTG	AATTCAAAAACCTAAGGTTAAGTCGCCCTCGCTCGAGCGAGGGCGACTTAACCTTAGG
S1PR3	Human	plasmid construction (knockdown)	CCGGGCAGTCTGTTTACCTTGTAAACTCGAGTTTACAAGGTAAACAGACTGCTTTTTG	AATTCAAAAAGCAGTCTGTTTACCTTGTAAACTCGAGTTTACAAGGTAAACAGACTGC
S1PR3	Human	plasmid construction (knockdown)	CCGGCATCGCTTACAAGGTCAACATCTCGAGATGTTGACCTTGTAAGCGATGTTTTTG	AATTCAAAAACATCGCTTACAAGGTCAACATCTCGAGATGTTGACCTTGTAAGCGATG
SPHK1	Mouse	plasmid construction (knockdown)	GATCGCACCCAAACTACCTTTGGATCTCGAGATCCAAAGGTAGTTTGGGTGCTTTTTG	TCGACAAAAAGCACCCAAACTACCTTTGGATCTCGAGATCCAAAGGTAGTTTGGGTGC	Construction of AAV-shSPHK1 plasmid
SDC4	Mouse	plasmid construction (knockdown)	GATCGATTCGAGAGACAGAGGTCATCTCGAGATGACCTCTGTCTCTCGAATCTTTTTG	TCGACAAAAAGATTCGAGAGACAGAGGTCATCTCGAGATGACCTCTGTCTCTCGAATC	Construction of AAV-shSDC4 plasmid
SDC4	Human	plasmid construction (knockdown)	CCGGCCTGATCCTACTGCTCATGTACTCGAGTACATGAGCAGTAGGATCAGGTTTTTG	AATTCAAAAACCTGATCCTACTGCTCATGTACTCGAGTACATGAGCAGTAGGATCAGG
SDC4	Human	plasmid construction (knockdown)	CCGGCCTGATCCTACTGCTCATGTACTCGAGTACATGAGCAGTAGGATCAGGTTTTTG	AATTCAAAAACCTGATCCTACTGCTCATGTACTCGAGTACATGAGCAGTAGGATCAGG
SDC4	Mouse	plasmid construction (knockdown)	CCGGGATTCGAGAGACAGAGGTCATCTCGAGATGACCTCTGTCTCTCGAATCTTTTTG	AATTCAAAAAGATTCGAGAGACAGAGGTCATCTCGAGATGACCTCTGTCTCTCGAATC
SDC4	Mouse	plasmid construction (knockdown)	CCGGAGTTACGACTTGGGCAAGAAACTCGAGTTTCTTGCCCAAGTCGTAACTTTTTTG	AATTCAAAAAAGTTACGACTTGGGCAAGAAACTCGAGTTTCTTGCCCAAGTCGTAACT
SPHK1	Human	plasmid construction (knockdown)	CCGGGCAGCTTCCTTGAACCATTATCTCGAGATAATGGTTCAAGGAAGCTGCTTTTTG	AATTCAAAAAGCAGCTTCCTTGAACCATTATCTCGAGATAATGGTTCAAGGAAGCTGC
SPHK1	Human	plasmid construction (knockdown)	CCGGCCTGACCAACTGCACGCTATTCTCGAGAATAGCGTGCAGTTGGTCAGGTTTTTG	AATTCAAAAACCTGACCAACTGCACGCTATTCTCGAGAATAGCGTGCAGTTGGTCAGG
SPHK1	Mouse	plasmid construction (knockdown)	CCGGCTACTCTGTCTAGGCTGAGATCTCGAGATCTCAGCCTAGACAGAGTAGTTTTTG	AATTCAAAAACTACTCTGTCTAGGCTGAGATCTCGAGATCTCAGCCTAGACAGAGTAG
SPHK1	Mouse	plasmid construction (knockdown)	CCGGGCAGGTGACTAATGAAGACCTCTCGAGAGGTCTTCATTAGTCACCTGCTTTTTG	AATTCAAAAAGCAGGTGACTAATGAAGACCTCTCGAGAGGTCTTCATTAGTCACCTGC
JUN	Human	plasmid construction (knockdown)	CCGGATTCGATCTCATTCAGTATTACTCGAGTAATACTGAATGAGATCGAATTTTTTG	AATTCAAAAAATTCGATCTCATTCAGTATTACTCGAGTAATACTGAATGAGATCGAAT
JUN	Human	plasmid construction (knockdown)	CCGGGAACAGGTGGCACAGCTTAAACTCGAGTTTAAGCTGTGCCACCTGTTCTTTTTG	AATTCAAAAAGAACAGGTGGCACAGCTTAAACTCGAGTTTAAGCTGTGCCACCTGTTC
MALL	Human	plasmid construction (knockdown)	CCGGACTGCTGGACCCAAGAATTTACTCGAGTAAATTCTTGGGTCCAGCAGTTTTTTG	AATTCAAAAAACTGCTGGACCCAAGAATTTACTCGAGTAAATTCTTGGGTCCAGCAGT
MALL	Human	plasmid construction (knockdown)	CCGGCCACACTTTGTTTGGACATTTCTCGAGAAATGTCCAAACAAAGTGTGGTTTTTG	AATTCAAAAACCACACTTTGTTTGGACATTTCTCGAGAAATGTCCAAACAAAGTGTGG
MALL	Mouse	plasmid construction (knockdown)	CCGGCGACAGTCCAACCATCTAAATCTCGAGATTTAGATGGTTGGACTGTCGTTTTTG	AATTCAAAAACGACAGTCCAACCATCTAAATCTCGAGATTTAGATGGTTGGACTGTCG
PTN	Human	plasmid construction (knockdown)	CCGGAGGCAAGAAACAGGAGAAGATCTCGAGATCTTCTCCTGTTTCTTGCCTTTTTTG	AATTCAAAAAAGGCAAGAAACAGGAGAAGATCTCGAGATCTTCTCCTGTTTCTTGCCT

## Sheet: Table S6-Expression matrix of S
Expression matrix of S1P treated SW1990 cancer cells
gene	control-1	control-2	control-3	S1P-1	S1P-2	S1P-3
ENSG00000132680	5268	7546	5989	5327	6277	6370
ENSG00000145041	3324	4790	3876	3320	3756	4007
ENSG00000102547	100	120	124	125	149	146
ENSG00000173826	2	0	3	0	0	2
ENSG00000103966	1029	1640	1185	1214	1235	1386
ENSG00000100478	200	215	325	245	300	245
ENSG00000181733	0	0	0	0	0	0
ENSG00000107643	2112	3222	2595	2098	2500	2623
ENSG00000125971	2130	2862	2119	1916	2172	2584
ENSG00000103479	3440	4738	3709	3075	3741	3977
ENSG00000047579	517	666	545	446	591	685
ENSG00000148357	35	46	31	29	16	39
ENSG00000144840	859	1285	910	842	943	974
ENSG00000167080	17	28	8	7	10	15
ENSG00000094796	0	0	0	0	0	0
ENSG00000243317	1288	1738	1459	1150	1329	1385
ENSG00000164609	2269	3028	2589	2149	2484	2694
ENSG00000206262	1088	1440	1219	982	1140	1201
ENSG00000003756	4537	6378	5072	4439	4956	5318
ENSG00000101448	0	0	0	0	0	0
ENSG00000186007	0	2	0	0	2	0
ENSG00000197894	4958	7061	5659	5028	5732	5910
ENSG00000161847	2065	3060	2284	1921	2505	2357
ENSG00000112237	2687	3816	3050	2888	3171	3472
ENSG00000132952	1053	1356	1137	996	1163	1173
ENSG00000182534	1553	2103	1793	1520	1933	1777
ENSG00000115295	892	1068	990	701	870	909
ENSG00000174453	0	0	0	4	0	0
ENSG00000185982	0	0	0	0	0	0
ENSG00000102934	811	962	272	619	740	662
ENSG00000123297	1454	1310	1616	1569	1562	1583
ENSG00000137267	1053	1615	1236	1033	1170	1308
ENSG00000122584	2	0	0	0	0	0
ENSG00000179532	436	649	538	501	590	659
ENSG00000125730	2617	3741	2764	4528	5225	5744
ENSG00000184900	3956	5879	4376	3931	4465	4658
ENSG00000105366	0	0	0	0	0	0
ENSG00000136450	15852	21776	17706	15498	17868	19488
ENSG00000187912	0	3	0	0	0	0
ENSG00000175470	1280	1661	1295	1216	1326	1448
ENSG00000172687	467	640	532	430	453	465
ENSG00000167978	29903	41488	31472	27483	34841	36505
ENSG00000197766	185	233	196	167	139	136
ENSG00000165182	2	3	7	0	0	5
ENSG00000260238	21	181	131	44	160	136
ENSG00000240654	0	0	0	0	0	3
ENSG00000135119	169	225	158	158	188	227
ENSG00000126756	1110	1684	1250	1157	1130	1232
ENSG00000198626	525	626	577	445	590	551
ENSG00000188372	593	761	590	637	698	765
ENSG00000277149	113	157	134	80	142	140
ENSG00000127318	0	0	0	0	0	0
ENSG00000253159	0	2	4	0	5	5
ENSG00000269313	64	76	71	58	71	66
ENSG00000039537	0	0	0	0	0	0
ENSG00000127720	156	187	155	155	148	170
ENSG00000071462	3231	4583	3601	3296	3821	3861
ENSG00000109113	3181	4309	3461	3260	3451	3674
ENSG00000162783	1185	1490	1285	1166	1322	1423
ENSG00000177174	0	0	0	0	0	0
ENSG00000104870	193	293	221	192	216	283
ENSG00000165322	1402	2045	1463	1334	1579	1842
ENSG00000166855	3206	4224	3460	3033	3376	3779
ENSG00000117640	922	1248	1016	907	915	1159
ENSG00000138316	8	4	7	13	6	2
ENSG00000243414	2	2	124	3	69	2
ENSG00000114686	8536	12001	9281	8712	9847	10552
ENSG00000143633	689	940	757	635	742	733
ENSG00000108091	5007	6852	5261	4785	5630	6459
ENSG00000128191	2233	2858	2256	2029	2443	2517
ENSG00000132640	5663	7915	6629	5675	6726	6982
ENSG00000118849	0	13	9	10	6	10
ENSG00000137168	1942	2500	2008	1712	2039	2159
ENSG00000156269	0	0	0	0	0	0
ENSG00000100281	1487	2072	1748	1469	1690	2129
ENSG00000178163	0	0	0	0	0	0
ENSG00000154556	11	14	9	0	20	11
ENSG00000082805	3669	4698	3604	2982	3622	4053
ENSG00000089335	2150	2838	2389	1859	2211	2562
ENSG00000177189	3929	5372	4242	3688	4602	4683
ENSG00000186575	1547	2289	1808	1901	2109	2137
ENSG00000179954	36	23	20	13	12	27
ENSG00000171495	0	0	0	0	0	0
ENSG00000122824	0	0	0	0	0	0
ENSG00000136237	0	0	0	2	0	0
ENSG00000244624	0	0	0	0	0	0
ENSG00000186919	16	23	31	26	11	26
ENSG00000089250	0	0	0	0	0	0
ENSG00000100601	656	931	791	656	769	792
ENSG00000172977	1223	1999	1428	1433	1536	1860
ENSG00000131507	3895	5460	4330	3863	4131	4590
ENSG00000124788	1135	1651	1259	1077	1257	1482
ENSG00000065802	703	962	833	698	767	825
ENSG00000163376	5	4	12	7	4	12
ENSG00000239474	2	5	8	0	4	7
ENSG00000099937	3	4	7	3	7	5
ENSG00000273238	0	0	0	0	0	0
ENSG00000074071	2295	3254	2585	2307	2604	2585
ENSG00000104714	562	839	613	575	620	669
ENSG00000182199	4976	7370	5434	5352	5959	6358
ENSG00000197020	393	526	459	380	423	461
ENSG00000198678	0	0	0	0	0	0
ENSG00000033011	1484	2025	1468	1334	1540	1512
ENSG00000151553	1442	1955	1601	1332	1385	1628
ENSG00000196372	376	543	409	332	411	412
ENSG00000198258	866	1117	872	863	745	829
ENSG00000144395	571	764	542	546	615	704
ENSG00000148219	188	264	209	209	243	242
ENSG00000288626	1	1	1	1	1	1
ENSG00000164508	0	0	0	0	0	0
ENSG00000165059	0	0	0	0	0	0
ENSG00000170899	142	170	178	91	83	141
ENSG00000186471	0	0	0	0	0	0
ENSG00000185627	3296	5036	3882	3519	3918	4278
ENSG00000170923	0	0	0	0	0	0
ENSG00000168646	401	510	418	373	374	450
ENSG00000181222	10747	14647	10958	9654	12030	12423
ENSG00000151500	1380	1847	1593	1370	1409	1573
ENSG00000182346	0	0	0	0	0	0
ENSG00000072310	3973	5393	4126	2504	3078	2950
ENSG00000173273	3149	4699	3483	2957	3763	4039
ENSG00000175445	10958	13600	12449	8057	8849	10349
ENSG00000166160	0	0	0	0	0	0
ENSG00000171819	1	2	0	1	3	3
ENSG00000198898	5704	7827	6470	5674	6211	7091
ENSG00000239713	0	0	9	5	0	7
ENSG00000134905	2356	3313	2500	2484	2804	2697
ENSG00000164535	1487	2245	1790	1594	1905	1862
ENSG00000073417	2164	3010	2328	2009	2453	2718
ENSG00000214694	309	378	296	294	333	394
ENSG00000132622	16	21	22	17	14	26
ENSG00000136286	121	144	112	117	178	154
ENSG00000121314	0	1	0	0	0	0
ENSG00000106609	3578	4878	4073	3544	4238	4641
ENSG00000010322	2154	2813	2210	1867	2026	2272
ENSG00000176476	456	619	444	485	494	556
ENSG00000147316	738	932	801	651	845	979
ENSG00000180919	0	3	0	0	0	0
ENSG00000150760	2288	2982	2259	2036	2277	2621
ENSG00000196313	3712	5414	4345	3552	4329	4565
ENSG00000135378	291	452	373	294	319	398
ENSG00000100647	758	1014	878	680	764	912
ENSG00000260916	6560	9201	7200	6380	7982	8567
ENSG00000169894	1511	1889	1460	1162	1186	1390
ENSG00000143514	3283	4243	3590	2894	3579	3689
ENSG00000102870	1254	1749	1541	1272	1588	1622
ENSG00000186310	0	0	0	0	0	0
ENSG00000171604	2193	2891	2178	2046	2247	2495
ENSG00000134824	1573	2256	1712	1414	1701	1971
ENSG00000166166	554	820	643	609	644	717
ENSG00000164209	2713	3702	2960	2528	2885	3453
ENSG00000172273	893	1251	926	885	1016	1007
ENSG00000178233	14	16	17	23	16	18
ENSG00000170248	8004	10605	8413	7548	8664	9143
ENSG00000169789	0	0	0	0	0	0
ENSG00000005812	3176	4383	3374	2943	3639	3985
ENSG00000154930	370	565	351	332	348	367
ENSG00000169756	7304	11360	8203	9326	11417	12201
ENSG00000166676	65	90	58	52	56	69
ENSG00000184988	86	130	52	79	104	87
ENSG00000167992	28	48	47	31	40	46
ENSG00000167549	422	546	456	387	529	445
ENSG00000241119	0	7	2	0	0	0
ENSG00000169189	747	1077	929	702	765	921
ENSG00000137198	6	6	12	7	8	8
ENSG00000155508	2818	3616	2959	2337	2863	3151
ENSG00000170099	0	0	0	0	0	0
ENSG00000141446	1320	1713	1415	1110	1377	1593
ENSG00000137561	9	20	10	14	27	23
ENSG00000152822	13	31	11	5	16	12
ENSG00000183605	693	1034	877	825	967	951
ENSG00000227507	0	0	0	0	0	0
ENSG00000136213	825	1262	1000	762	932	973
ENSG00000128298	134	221	154	136	139	166
ENSG00000127995	795	1165	844	758	790	997
ENSG00000133107	0	0	0	0	0	0
ENSG00000170454	0	0	0	0	0	0
ENSG00000279493	0	4	2	0	0	3
ENSG00000256950	2	0	3	4	6	3
ENSG00000140563	472	661	494	513	711	650
ENSG00000141499	890	1295	1009	964	1077	1017
ENSG00000232399	0	0	0	0	0	1
ENSG00000103356	1401	2105	1618	1367	1679	1837
ENSG00000039123	5399	7567	6104	5076	6466	6978
ENSG00000109016	321	436	353	293	331	424
ENSG00000185009	5209	7390	5818	5459	6037	6534
ENSG00000198758	444	562	521	353	324	426
ENSG00000110700	11479	15699	11816	11595	12002	12193
ENSG00000106554	2047	2969	2149	1993	2449	2632
ENSG00000136243	1269	1823	1501	1299	1539	1634
ENSG00000188107	14	28	16	19	17	21
ENSG00000134007	12	2	3	2	2	2
ENSG00000134285	648	879	765	666	815	801
ENSG00000102893	2470	3275	2796	2320	2515	2869
ENSG00000205883	0	0	0	0	0	0
ENSG00000072609	189	346	232	323	260	332
ENSG00000274102	0	0	0	0	0	0
ENSG00000115665	0	0	0	0	0	0
ENSG00000188529	10774	14837	11889	10294	12575	13180
ENSG00000237378	0	0	0	0	0	0
ENSG00000117899	1715	2410	1878	1663	1981	2045
ENSG00000126267	2546	3743	2737	2524	2575	2885
ENSG00000071994	1425	1943	1674	1394	1607	1706
ENSG00000258713	0	0	0	3	2	0
ENSG00000154059	1279	1555	1325	1029	1232	1341
ENSG00000102128	8	11	2	6	7	6
ENSG00000168916	0	0	5	0	2	0
ENSG00000198417	0	5	3	3	4	0
ENSG00000112981	0	2	5	0	0	3
ENSG00000108255	3	0	0	0	0	0
ENSG00000171786	18	36	9	8	23	14
ENSG00000174231	11387	16593	13258	11244	12667	14322
ENSG00000101197	94	146	104	125	141	141
ENSG00000013573	2818	3879	2916	2882	3272	3607
ENSG00000163516	1621	2499	1723	1612	1829	1845
ENSG00000130368	0	0	2	0	0	3
ENSG00000145777	7	17	5	21	0	12
ENSG00000166816	101	154	137	83	90	84
ENSG00000213759	0	0	0	0	0	0
ENSG00000267120	28	36	10	10	11	39
ENSG00000107859	14	9	7	10	3	27
ENSG00000154124	5170	6748	5578	4444	5230	5609
ENSG00000186994	13	9	4	4	7	5
ENSG00000145384	0	0	0	0	0	0
ENSG00000149948	592	911	664	622	762	883
ENSG00000257138	0	0	0	0	0	0
ENSG00000139055	2	2	0	5	4	3
ENSG00000181698	0	0	0	0	0	1
ENSG00000188177	567	773	710	537	647	704
ENSG00000134058	846	470	742	652	817	770
ENSG00000110660	1622	2344	1902	1928	2005	2020
ENSG00000138463	943	1243	1156	986	1080	1151
ENSG00000172247	0	3	0	0	3	0
ENSG00000144230	365	411	349	322	328	369
ENSG00000008086	1164	1667	1285	1117	1328	1531
ENSG00000176485	1459	2232	1598	1529	1602	1707
ENSG00000196739	73	96	89	129	150	143
ENSG00000274211	838	1200	964	880	936	1099
ENSG00000163114	0	0	0	0	0	0
ENSG00000181284	212	278	214	231	274	288
ENSG00000121075	0	15	1	2	4	1
ENSG00000206559	15	24	22	10	20	18
ENSG00000185942	8	14	6	22	18	21
ENSG00000173372	0	0	0	0	0	0
ENSG00000102804	4522	6180	4901	4577	5372	5831
ENSG00000166262	99	110	111	90	95	84
ENSG00000147689	172	277	229	203	225	250
ENSG00000112337	0	0	0	0	0	0
ENSG00000275249	0	0	0	0	0	0
ENSG00000132478	1007	1352	1097	1041	1123	1131
ENSG00000256374	0	0	0	0	0	0
ENSG00000251664	12	10	2	13	6	16
ENSG00000140386	461	593	496	366	451	502
ENSG00000055917	5495	7901	6127	5433	6239	7392
ENSG00000260220	38	59	31	43	47	31
ENSG00000095906	1248	1676	1263	1232	1362	1301
ENSG00000143155	2272	2960	2550	2055	2561	2751
ENSG00000114251	3370	4599	3906	3252	4024	4168
ENSG00000110911	2188	2966	2440	2192	2240	2767
ENSG00000182195	864	1181	956	776	888	964
ENSG00000180318	75	109	90	77	87	106
ENSG00000111671	195	279	208	182	199	222
ENSG00000122026	10076	13438	8574	9741	10273	9672
ENSG00000165060	570	781	647	628	809	787
ENSG00000131788	953	1404	1077	981	1127	1262
ENSG00000100350	2922	4278	3066	3012	3678	3816
ENSG00000184022	0	0	3	0	0	0
ENSG00000013392	182	233	236	161	217	220
ENSG00000203499	75	88	65	73	75	83
ENSG00000185634	4	13	9	2	5	3
ENSG00000169231	605	635	586	561	598	653
ENSG00000135469	383	553	378	362	436	481
ENSG00000175054	4172	5587	4571	3722	4483	4686
ENSG00000176624	1134	1599	1182	940	1186	1400
ENSG00000089159	7357	10475	8019	7432	8768	9439
ENSG00000288725	0	0	0	0	0	0
ENSG00000161048	214	309	270	205	253	282
ENSG00000122642	5445	7264	5871	5117	5760	6634
ENSG00000182108	618	943	798	623	689	773
ENSG00000013364	2269	2763	2117	1972	2014	2391
ENSG00000167930	1458	1858	1527	1480	1543	1600
ENSG00000167779	213	332	204	250	267	187
ENSG00000127526	2973	3968	3105	2568	3048	3152
ENSG00000130558	3473	4593	3425	3949	4375	5174
ENSG00000147003	0	3	4	3	7	4
ENSG00000198842	0	0	0	0	0	0
ENSG00000172354	4471	6168	5016	4646	5160	5310
ENSG00000198326	2	5	6	0	0	14
ENSG00000137812	5854	8134	6659	5245	6654	7366
ENSG00000242689	39	59	58	58	76	99
ENSG00000177752	1	10	6	4	0	3
ENSG00000099866	9	19	13	4	20	5
ENSG00000135363	4	7	3	4	8	2
ENSG00000065809	1766	2413	1875	1721	2071	2043
ENSG00000093134	0	0	0	0	0	0
ENSG00000164532	78	132	83	71	91	88
ENSG00000007171	5	13	2	2	2	0
ENSG00000185361	498	597	532	432	438	541
ENSG00000142544	151	238	128	111	177	163
ENSG00000169499	2337	3070	2559	2235	2501	2703
ENSG00000082213	4041	5234	4562	3652	4443	4909
ENSG00000100485	417	638	425	337	528	515
ENSG00000087128	0	0	0	0	0	0
ENSG00000088812	2686	3589	2956	2384	2734	3048
ENSG00000184388	0	0	0	0	0	0
ENSG00000169953	0	0	0	0	0	0
ENSG00000196209	0	0	0	0	0	0
ENSG00000177151	0	0	0	0	0	0
ENSG00000166428	1	4	2	1	3	1
ENSG00000150722	0	0	2	0	0	3
ENSG00000112619	5	4	7	2	3	7
ENSG00000233803	0	0	0	0	0	0
ENSG00000168148	2	7	5	4	4	3
ENSG00000141524	148	156	132	127	140	124
ENSG00000163798	1962	2629	2111	1798	2153	2298
ENSG00000143436	1592	2131	1692	1517	1775	1853
ENSG00000162494	6	6	6	10	2	23
ENSG00000105443	1182	1716	1193	1290	1203	1428
ENSG00000173113	2500	3090	2482	2343	2461	2451
ENSG00000278961	5	5	2	1	6	6
ENSG00000103175	680	998	737	840	979	991
ENSG00000264343	460	674	540	478	495	511
ENSG00000164363	0	0	0	0	0	0
ENSG00000101019	1756	2125	1747	1596	1840	1958
ENSG00000182446	5097	6864	5567	5186	6112	6361
ENSG00000160963	22	41	18	20	20	18
ENSG00000142623	115	219	152	168	175	202
ENSG00000196628	1022	1290	988	812	1034	967
ENSG00000091704	0	0	0	0	0	0
ENSG00000119866	60	68	44	41	41	55
ENSG00000136235	2167	2903	2496	2135	2445	2840
ENSG00000109118	2252	3066	2308	2155	2437	2704
ENSG00000120656	419	542	400	357	405	388
ENSG00000273088	1	14	7	9	1	0
ENSG00000111707	1794	2763	2169	1942	2025	2331
ENSG00000279408	0	0	0	0	0	0
ENSG00000172289	0	0	0	0	0	0
ENSG00000172379	37	26	25	13	37	25
ENSG00000270394	0	0	0	0	0	0
ENSG00000197757	779	1059	836	769	839	923
ENSG00000164241	0	2	0	0	0	0
ENSG00000107821	920	1178	973	695	818	877
ENSG00000140459	180	215	202	184	199	204
ENSG00000143924	2995	3920	3251	2556	3279	3563
ENSG00000243772	0	0	0	0	0	0
ENSG00000112294	2958	3823	3244	2376	2747	2930
ENSG00000137707	0	0	0	0	0	0
ENSG00000120162	809	1193	939	742	873	1008
ENSG00000108639	835	1196	925	967	988	1132
ENSG00000176834	2329	3004	2492	2050	2234	2569
ENSG00000162669	0	0	0	0	0	0
ENSG00000024422	3756	5076	3639	3421	4102	4497
ENSG00000104974	0	0	0	0	0	0
ENSG00000186141	1143	1709	1191	1314	1399	1572
ENSG00000183258	1614	2135	1756	1458	1787	1851
ENSG00000140807	30	29	46	18	44	21
ENSG00000163694	440	645	485	456	536	552
ENSG00000170043	1408	1742	1401	1296	1386	1537
ENSG00000104885	1352	1586	1250	1203	1402	1536
ENSG00000250799	0	0	0	0	0	0
ENSG00000130538	0	0	1	0	1	0
ENSG00000134108	3587	4989	4057	3732	4227	4631
ENSG00000253304	76	161	90	95	82	82
ENSG00000204520	663	893	411	660	757	821
ENSG00000160111	73	102	89	73	87	107
ENSG00000065357	1352	1884	1537	1146	1389	1459
ENSG00000132744	2	8	0	0	0	10
ENSG00000124733	1547	2085	1523	1621	1607	1698
ENSG00000130669	1166	1613	1166	1175	1255	1340
ENSG00000167984	34	43	33	23	28	31
ENSG00000167676	77	131	95	104	88	88
ENSG00000159650	23	59	35	34	23	29
ENSG00000168404	1202	1828	1424	1363	1450	1443
ENSG00000109046	2560	3364	2659	2333	2633	3108
ENSG00000167671	2322	3285	2402	2365	2647	2818
ENSG00000100504	1851	2530	2065	1797	2144	2144
ENSG00000158859	8	14	14	15	3	10
ENSG00000179300	0	2	0	0	0	0
ENSG00000166682	34	67	44	60	37	48
ENSG00000204498	32	51	36	39	32	36
ENSG00000126602	7100	10306	7693	7415	8082	8354
ENSG00000148290	580	868	677	586	631	596
ENSG00000112312	3492	4564	3629	3838	3914	4324
ENSG00000160877	2703	3936	2948	2731	3422	3398
ENSG00000118702	0	0	0	0	0	0
ENSG00000154358	2728	3733	2901	2830	3379	3426
ENSG00000215029	0	0	0	0	0	0
ENSG00000134851	2781	3924	3053	2595	3030	3383
ENSG00000083168	3302	4393	3826	2847	3716	3892
ENSG00000286102	0	0	0	0	0	0
ENSG00000257529	1221	80	1257	69	1348	1300
ENSG00000177186	0	0	0	0	0	0
ENSG00000171385	1835	2395	2038	1087	1317	1605
ENSG00000285779	0	0	0	0	0	0
ENSG00000100263	695	992	780	620	730	878
ENSG00000157330	0	0	0	0	0	0
ENSG00000108924	15	21	28	11	19	30
ENSG00000185760	0	4	0	0	1	0
ENSG00000135750	2570	3538	2929	2665	3102	3427
ENSG00000120784	588	743	603	487	614	659
ENSG00000189051	4	1	5	4	3	0
ENSG00000152785	0	0	0	0	0	0
ENSG00000144843	7	0	0	9	23	14
ENSG00000145864	4	0	0	0	0	2
ENSG00000140632	4057	5658	4468	3760	4186	4493
ENSG00000179388	3	3	0	4	0	0
ENSG00000234828	0	0	0	0	0	0
ENSG00000144821	0	4	0	0	0	0
ENSG00000112039	615	829	723	622	633	680
ENSG00000162733	65	90	72	71	60	117
ENSG00000168101	415	617	456	408	429	516
ENSG00000113648	8877	12550	9569	8729	10361	10997
ENSG00000259753	0	0	0	0	0	0
ENSG00000243480	0	0	0	0	0	0
ENSG00000170502	636	749	673	587	691	706
ENSG00000086827	2135	2926	2217	2040	2427	2589
ENSG00000135414	605	871	668	663	761	798
ENSG00000121101	15	27	19	8	13	17
ENSG00000112077	17	30	29	21	14	33
ENSG00000196329	0	0	0	0	0	0
ENSG00000179603	4	15	23	9	11	9
ENSG00000179240	1299	1639	1402	1061	1283	1324
ENSG00000186628	4	0	0	0	4	0
ENSG00000171320	2682	3603	2923	2406	2902	3351
ENSG00000078269	1130	1494	1165	976	1240	1328
ENSG00000170289	7	4	4	2	0	5
ENSG00000033327	1532	1904	1550	1200	1386	1533
ENSG00000257987	0	0	0	0	0	0
ENSG00000285304	0	136	0	0	0	0
ENSG00000182255	0	0	0	0	0	0
ENSG00000189042	324	475	352	267	322	417
ENSG00000179604	756	1031	798	690	788	761
ENSG00000197054	28	60	25	31	37	4
ENSG00000043591	30	54	31	36	43	50
ENSG00000112462	0	0	0	0	0	0
ENSG00000158481	0	0	0	0	0	0
ENSG00000063046	32600	42467	34179	28604	34575	36688
ENSG00000118432	4	8	0	0	0	0
ENSG00000284337	0	112	97	2	161	66
ENSG00000089091	42	73	58	45	44	49
ENSG00000187037	3	0	0	0	0	5
ENSG00000038274	3399	4689	3849	3165	3616	3706
ENSG00000107833	756	1082	741	799	943	871
ENSG00000066923	310	456	407	314	368	447
ENSG00000181001	0	0	0	0	0	0
ENSG00000182330	0	0	0	0	0	0
ENSG00000100823	5997	8121	6258	5692	6383	6915
ENSG00000138587	215	391	331	216	253	390
ENSG00000172086	394	470	436	356	431	517
ENSG00000214510	938	1194	1056	963	977	1074
ENSG00000182484	414	392	304	329	386	439
ENSG00000140279	0	3	0	3	0	0
ENSG00000143457	869	1244	937	922	827	944
ENSG00000138035	3628	5040	4103	3856	4496	4732
ENSG00000215012	1827	2284	1770	1477	1641	1664
ENSG00000198298	177	269	193	227	192	224
ENSG00000183520	1550	1979	1779	1555	1852	1858
ENSG00000187372	323	378	356	247	332	454
ENSG00000105671	1957	2713	2006	1962	2154	2183
ENSG00000185753	769	1142	959	870	994	995
ENSG00000174738	1950	2929	2294	1947	2421	2668
ENSG00000126767	1632	2300	1766	1617	2062	1941
ENSG00000143194	0	0	0	0	0	0
ENSG00000259823	0	0	0	0	0	0
ENSG00000170074	0	2	1	3	0	7
ENSG00000054654	7210	9359	7742	6484	7702	8788
ENSG00000205858	0	0	0	0	0	0
ENSG00000154134	110	186	162	168	177	166
ENSG00000167914	0	0	0	0	0	0
ENSG00000286185	17	21	53	8	2570	9
ENSG00000111224	0	0	0	0	0	0
ENSG00000087263	2553	3801	2704	2337	2841	2930
ENSG00000123329	0	14	3	2	0	0
ENSG00000164619	2	2	4	2	2	0
ENSG00000079102	0	0	0	0	0	0
ENSG00000183741	1545	1906	1565	1665	2047	2149
ENSG00000083312	21544	30032	23494	20368	24403	26809
ENSG00000103227	128	233	189	188	198	158
ENSG00000153230	3	0	0	0	0	0
ENSG00000124074	271	447	289	304	330	313
ENSG00000135905	704	840	798	578	676	752
ENSG00000100341	0	0	0	0	0	0
ENSG00000090104	0	0	0	0	0	0
ENSG00000121931	1602	2248	1750	1651	1842	1945
ENSG00000158486	38	59	30	49	38	35
ENSG00000174339	0	0	0	0	0	0
ENSG00000157423	2	4	0	6	0	1
ENSG00000117245	73	122	96	57	88	95
ENSG00000236398	0	0	0	0	0	0
ENSG00000155090	1449	1788	1357	1374	1546	1680
ENSG00000116574	418	532	504	347	354	408
ENSG00000165716	49	36	32	35	40	20
ENSG00000041357	9182	12441	9986	9344	10723	11393
ENSG00000184304	111	182	108	99	144	157
ENSG00000112218	32	58	32	35	18	35
ENSG00000198060	1552	2308	1952	1659	1810	2022
ENSG00000198805	1496	2149	1592	1919	1997	2099
ENSG00000148482	0	0	2	0	0	0
ENSG00000025708	149	225	219	212	187	162
ENSG00000228049	136	164	127	147	207	130
ENSG00000141431	0	2	0	0	0	7
ENSG00000196844	0	0	0	0	0	0
ENSG00000180155	15	13	6	20	7	15
ENSG00000152443	799	1109	828	678	858	972
ENSG00000226887	31	54	41	40	52	35
ENSG00000105723	1406	1864	1412	1410	1576	1572
ENSG00000134461	57	122	67	69	96	92
ENSG00000101306	27	39	38	32	25	29
ENSG00000144591	1466	1907	1608	1169	1442	1520
ENSG00000177600	5751	7529	5431	5729	5691	5537
ENSG00000158856	656	902	629	602	634	759
ENSG00000183850	0	0	0	0	0	0
ENSG00000100298	0	7	6	0	0	0
ENSG00000112339	2047	3095	2328	2072	2428	2531
ENSG00000131023	2013	2988	2375	1828	2369	2572
ENSG00000172164	104	157	131	108	111	144
ENSG00000164266	6	15	14	21	18	16
ENSG00000140398	273	377	282	273	308	277
ENSG00000173213	0	0	0	0	0	0
ENSG00000187758	0	0	2	0	2	0
ENSG00000284695	0	0	0	0	2	0
ENSG00000101152	3551	4633	3783	3397	3896	3949
ENSG00000100028	5083	6711	5410	4732	5490	6248
ENSG00000106113	8	8	17	10	15	15
ENSG00000270757	0	164	0	0	0	0
ENSG00000131094	444	484	471	334	289	411
ENSG00000172673	0	0	2	0	0	0
ENSG00000129038	119	168	166	107	102	105
ENSG00000229571	0	0	0	0	0	0
ENSG00000169682	1341	1784	1403	1432	1591	1580
ENSG00000237440	0	0	3	0	2	2
ENSG00000065970	1791	2284	1956	1539	1896	2126
ENSG00000171984	33	68	29	52	46	64
ENSG00000180354	939	1308	1100	928	984	922
ENSG00000183060	345	509	363	391	420	440
ENSG00000204856	607	924	671	601	722	701
ENSG00000172572	2349	2953	2506	1954	2365	2644
ENSG00000100503	1127	1534	1212	1012	1364	1430
ENSG00000170191	591	812	706	560	687	746
ENSG00000151117	31	25	30	39	42	37
ENSG00000087237	8	11	9	4	7	7
ENSG00000130348	660	951	677	741	815	836
ENSG00000037474	12646	18108	13861	12427	14625	15099
ENSG00000145022	1298	1948	1613	1165	1354	1474
ENSG00000065000	4522	6058	4599	4466	5104	5336
ENSG00000215474	0	0	0	0	0	0
ENSG00000089094	1765	2437	1933	1681	1941	2124
ENSG00000166482	3	7	5	3	2	2
ENSG00000094661	0	0	0	0	0	0
ENSG00000281991	1	3	2	3	4	2
ENSG00000168924	1604	2217	1566	1794	1790	1988
ENSG00000204356	118	166	122	127	141	146
ENSG00000095787	6733	9019	7385	6663	7856	8574
ENSG00000067369	5040	6925	5423	4770	5569	6092
ENSG00000198680	280	432	319	293	336	362
ENSG00000104903	0	8	2	0	3	7
ENSG00000168438	1174	1644	1296	1137	1279	1477
ENSG00000100429	275	321	256	274	311	262
ENSG00000090376	242	361	268	249	284	351
ENSG00000114405	0	0	4	0	0	0
ENSG00000124657	48	94	63	75	68	77
ENSG00000126709	104	122	111	101	113	125
ENSG00000168291	2967	3680	3092	2554	3088	3236
ENSG00000112562	0	3	0	0	0	0
ENSG00000171992	3429	4275	3631	2579	2896	3239
ENSG00000268279	33	40	32	21	31	32
ENSG00000092421	384	489	400	291	385	346
ENSG00000133136	0	0	0	2	2	0
ENSG00000078177	1623	2176	1851	1341	1597	1796
ENSG00000174137	59	77	66	34	86	51
ENSG00000204439	84	115	86	86	83	105
ENSG00000113249	0	0	0	0	0	0
ENSG00000168582	0	0	0	0	0	0
ENSG00000130208	16	31	23	27	21	25
ENSG00000110013	1357	1914	1524	1236	1535	1722
ENSG00000115282	1088	1553	1229	1138	1193	1291
ENSG00000163286	457	687	601	239	480	531
ENSG00000187479	3	4	2	5	0	5
ENSG00000102103	2497	3387	2741	2567	3068	3104
ENSG00000001167	1662	2374	1710	1693	2101	2181
ENSG00000169062	2687	3342	2912	2491	2794	3038
ENSG00000174514	21	25	15	30	34	45
ENSG00000172005	9	25	7	10	2	0
ENSG00000145730	3907	5653	4305	4168	4962	5340
ENSG00000248767	0	0	0	0	0	0
ENSG00000118777	12	24	20	19	37	29
ENSG00000092607	8	5	12	6	6	7
ENSG00000121716	1075	1541	1048	1072	1208	1055
ENSG00000089009	37202	50902	40404	37631	42320	45396
ENSG00000215182	45	48	20	22	44	38
ENSG00000166329	2	0	0	0	0	0
ENSG00000182315	0	0	0	0	0	0
ENSG00000119698	0	3	2	0	0	0
ENSG00000177694	7	9	9	12	23	9
ENSG00000103021	587	792	577	601	672	705
ENSG00000106077	319	527	281	410	393	438
ENSG00000204252	0	0	0	0	0	0
ENSG00000285791	49	68	46	53	50	79
ENSG00000092054	0	0	0	0	0	0
ENSG00000174007	217	273	290	285	287	329
ENSG00000175325	0	0	0	0	0	0
ENSG00000146910	0	0	0	0	0	0
ENSG00000233056	0	0	6	3	5	7
ENSG00000078967	564	764	584	563	643	692
ENSG00000189433	2	1	2	1	6	9
ENSG00000197428	0	0	0	0	0	0
ENSG00000163206	0	0	0	0	0	0
ENSG00000159714	14	26	34	23	25	39
ENSG00000105479	10	20	17	19	22	13
ENSG00000001036	3672	4951	4157	3874	4510	4774
ENSG00000166167	1324	2008	1319	1282	1792	1584
ENSG00000187231	878	1140	938	824	923	1048
ENSG00000271503	1	3	0	3	1	1
ENSG00000186105	0	0	0	0	26	31
ENSG00000217128	2401	3375	2638	2384	2698	3156
ENSG00000157168	343	510	388	324	353	384
ENSG00000135723	1196	1761	1334	1267	1483	1487
ENSG00000021826	4023	5459	4428	3368	4114	4383
ENSG00000140470	0	0	0	0	5	0
ENSG00000039560	2870	4186	3224	2982	3490	3869
ENSG00000092850	2	5	0	4	2	0
ENSG00000128731	4536	6412	4735	3916	4677	5287
ENSG00000168040	1165	1763	1331	1254	1358	1476
ENSG00000132677	0	0	0	0	0	2
ENSG00000101146	2336	3294	2539	2364	2863	3013
ENSG00000138231	1671	2228	1761	1702	1800	1883
ENSG00000163909	0	0	0	0	0	0
ENSG00000093010	1575	1861	1619	1497	1763	1818
ENSG00000010327	12	19	31	11	14	13
ENSG00000006283	8	14	10	8	17	11
ENSG00000101115	1385	1681	1466	1522	1583	1721
ENSG00000138686	678	881	645	544	691	730
ENSG00000173610	0	0	0	0	0	0
ENSG00000134184	3035	3968	2989	2941	3315	3627
ENSG00000079616	3793	5026	4009	3438	4058	4276
ENSG00000125384	0	5	2	3	0	0
ENSG00000164164	4073	5674	4372	3745	4483	5240
ENSG00000204779	2	3	3	1	2	2
ENSG00000198691	2	7	6	1	5	7
ENSG00000096433	9058	12818	9811	9792	11653	11933
ENSG00000139618	2954	4080	3291	2861	3585	3845
ENSG00000166685	1181	1610	1207	1070	1196	1351
ENSG00000204889	2	4	3	3	0	3
ENSG00000149474	554	846	601	503	636	602
ENSG00000153237	31	52	60	23	27	34
ENSG00000164742	0	2	0	0	3	0
ENSG00000122194	4	4	1	1	3	1
ENSG00000145147	9	24	13	13	21	12
ENSG00000239810	0	0	0	0	0	0
ENSG00000288678	1	1	1	1	1	1
ENSG00000177576	457	545	527	344	428	576
ENSG00000181026	2151	3032	2331	2305	2542	2733
ENSG00000283329	0	0	0	0	0	0
ENSG00000100053	12	20	13	10	20	11
ENSG00000244474	0	0	0	0	0	0
ENSG00000148826	0	0	0	0	2	0
ENSG00000166090	0	0	0	0	0	0
ENSG00000186642	2785	4188	3125	3328	3857	4294
ENSG00000160695	957	1402	1113	1045	1298	1287
ENSG00000159023	1518	2017	1576	1362	1625	1816
ENSG00000105281	4368	6131	4459	4364	5024	5297
ENSG00000163812	2201	3172	2517	2163	2582	2781
ENSG00000187257	1639	2104	1746	1522	1757	1983
ENSG00000153147	6078	8026	6490	5570	6919	7667
ENSG00000140564	3828	5486	4139	4228	5062	5416
ENSG00000178695	3205	4743	3456	3399	4156	4261
ENSG00000237247	0	0	0	0	0	0
ENSG00000161179	663	931	730	740	819	745
ENSG00000117569	1167	1633	1327	1161	1381	1315
ENSG00000117419	1359	1763	1575	1284	1502	1511
ENSG00000101843	2456	3209	2740	2424	2620	2757
ENSG00000118298	10	8	17	9	14	12
ENSG00000011258	1905	2615	2247	1645	2089	2102
ENSG00000137574	3018	4101	3377	2854	3360	3793
ENSG00000112996	3991	5865	4518	4366	4836	5096
ENSG00000125746	1864	2366	2014	1656	1800	1923
ENSG00000118939	916	983	887	815	1010	949
ENSG00000134001	7349	9953	7490	6718	8056	8220
ENSG00000101542	0	0	0	0	0	0
ENSG00000101265	830	1000	808	615	691	756
ENSG00000273049	0	0	1	12	24	50
ENSG00000213023	25	34	31	22	28	21
ENSG00000146678	101	134	109	113	98	131
ENSG00000130287	0	0	1	4	3	3
ENSG00000165416	1882	2366	1998	1769	1957	2110
ENSG00000182601	0	0	0	0	0	0
ENSG00000170871	1870	2664	2147	1877	2190	2413
ENSG00000065526	5877	8151	6335	5494	6964	7725
ENSG00000165970	0	0	0	0	0	0
ENSG00000182087	2342	3177	2560	2502	2857	2882
ENSG00000171302	1091	1586	1249	1233	1358	1459
ENSG00000170381	5	11	9	4	2	6
ENSG00000143368	2910	4076	3158	3090	3437	3608
ENSG00000198087	2337	3180	2612	2236	2666	3232
ENSG00000187045	8	14	11	23	8	10
ENSG00000078081	2	3	3	0	2	0
ENSG00000105655	69	118	86	84	74	86
ENSG00000166169	668	917	718	692	755	790
ENSG00000117400	15	8	11	12	5	10
ENSG00000006659	0	0	0	0	0	0
ENSG00000265107	2	0	0	0	0	0
ENSG00000086848	1465	2071	1561	1284	1540	1785
ENSG00000078687	270	291	249	211	233	297
ENSG00000171345	11	10	9	7	2	8
ENSG00000264364	3178	4314	3483	3120	3243	3498
ENSG00000196268	556	795	646	421	570	679
ENSG00000187741	4907	6773	5267	4639	5445	5783
ENSG00000151239	8928	12470	9786	7860	9695	10639
ENSG00000175198	368	555	361	338	408	444
ENSG00000006625	3103	4493	3331	3141	3464	3684
ENSG00000276119	0	0	0	0	0	0
ENSG00000275740	48	78	74	31	97	72
ENSG00000056736	266	417	297	299	314	294
ENSG00000181885	303	412	338	213	184	256
ENSG00000255152	0	0	0	38	0	0
ENSG00000184743	6615	8781	7324	6090	7044	7721
ENSG00000177462	0	0	0	0	0	0
ENSG00000229183	3	0	0	3	0	4
ENSG00000099999	238	418	328	341	353	380
ENSG00000086717	323	436	333	297	321	430
ENSG00000147650	799	1151	956	895	1016	1085
ENSG00000080854	724	896	716	620	717	754
ENSG00000164300	645	992	810	724	902	921
ENSG00000187553	7	3	3	8	2	6
ENSG00000137492	2580	3506	2968	2314	2888	3115
ENSG00000171016	1657	2293	1939	1637	1879	2209
ENSG00000101452	918	1229	1022	993	1115	1078
ENSG00000166352	372	534	435	361	422	441
ENSG00000164647	0	0	0	0	0	0
ENSG00000187268	4	5	0	0	3	0
ENSG00000133895	1580	2138	1710	1560	1752	1944
ENSG00000019186	15	53	20	26	38	35
ENSG00000164603	230	329	252	209	262	253
ENSG00000118707	1264	1758	1414	1281	1561	1556
ENSG00000197978	208	376	265	267	250	303
ENSG00000196860	2	3	4	0	2	0
ENSG00000048140	1121	1510	1256	1157	1283	1384
ENSG00000196859	3	2	3	4	7	6
ENSG00000143167	0	0	0	0	0	0
ENSG00000125975	0	0	0	0	0	2
ENSG00000142959	21	13	22	11	18	20
ENSG00000164687	470	718	503	534	638	596
ENSG00000215115	0	0	0	0	0	0
ENSG00000205339	14088	19837	15600	13797	16929	18699
ENSG00000184226	19	28	28	6	11	30
ENSG00000136040	24	115	93	87	74	98
ENSG00000011275	3774	4963	3696	3608	4152	4408
ENSG00000090447	756	1058	805	783	923	959
ENSG00000106278	0	0	4	6	4	0
ENSG00000095637	194	312	234	265	300	449
ENSG00000055950	1218	1673	1346	1152	1305	1391
ENSG00000203667	739	1211	978	1092	1220	905
ENSG00000140740	5874	8506	6570	5771	6536	7232
ENSG00000196917	0	0	0	0	0	0
ENSG00000039600	2	4	0	8	0	0
ENSG00000118960	759	896	725	602	683	778
ENSG00000188659	37	50	39	32	20	30
ENSG00000270339	0	0	0	0	0	0
ENSG00000196230	5281	7358	5664	5258	6008	6554
ENSG00000133816	531	744	554	585	824	787
ENSG00000165525	995	1428	1129	904	1101	1390
ENSG00000176915	8912	12575	9808	10012	11800	12572
ENSG00000284194	29	42	28	27	28	34
ENSG00000174279	0	0	0	0	0	0
ENSG00000283765	115	0	43	0	547	130
ENSG00000173575	8927	12204	9706	8428	9991	11172
ENSG00000163220	0	0	0	0	0	0
ENSG00000103375	0	0	0	3	0	0
ENSG00000177889	2842	4113	3267	2914	3571	3749
ENSG00000129757	455	535	421	431	442	458
ENSG00000148677	174	274	193	215	206	250
ENSG00000198104	0	0	0	0	0	0
ENSG00000172613	408	578	507	430	495	533
ENSG00000187609	212	321	281	213	304	302
ENSG00000182901	4	10	0	4	11	0
ENSG00000138136	0	0	0	0	0	0
ENSG00000177352	314	453	382	360	314	379
ENSG00000169676	0	0	0	0	0	0
ENSG00000167757	0	0	2	0	0	0
ENSG00000127249	6	5	2	0	0	3
ENSG00000126231	15	39	19	18	25	19
ENSG00000196126	0	0	0	0	2	0
ENSG00000135298	0	2	0	0	0	0
ENSG00000156973	276	336	284	289	241	299
ENSG00000181019	6540	8847	7352	6448	6977	7876
ENSG00000197857	301	508	454	390	404	494
ENSG00000157764	1120	1575	1257	977	1227	1420
ENSG00000168890	99	146	108	106	115	111
ENSG00000152705	30	42	38	19	24	49
ENSG00000151693	1658	2231	1744	1590	1769	2032
ENSG00000125740	151	195	141	104	86	107
ENSG00000188917	1612	2095	1680	1467	1762	1842
ENSG00000184787	3605	4962	3786	3474	4074	4377
ENSG00000142973	0	0	0	0	0	0
ENSG00000279111	0	0	0	0	0	0
ENSG00000015568	1337	1667	1074	1212	1385	1482
ENSG00000167633	0	0	0	0	0	0
ENSG00000081320	1043	1380	1162	1042	1197	1379
ENSG00000257390	15	642	9	5	10	16
ENSG00000122707	597	739	604	484	535	602
ENSG00000221923	0	0	0	0	0	0
ENSG00000254772	33744	53551	43979	39368	43928	37895
ENSG00000115541	4771	6420	5032	4779	4918	4998
ENSG00000283189	367	341	252	216	258	209
ENSG00000171246	4696	6538	5057	4848	5527	5491
ENSG00000266076	0	3	0	0	0	0
ENSG00000107282	2	0	0	1	0	0
ENSG00000152049	0	16	3	10	8	7
ENSG00000108587	2502	3528	2664	2440	2734	2995
ENSG00000133794	536	747	595	569	711	749
ENSG00000067221	151	203	117	81	169	114
ENSG00000122068	3940	5662	4481	4044	4532	5076
ENSG00000138772	2873	3744	3081	2570	2975	3541
ENSG00000187486	0	5	9	7	3	7
ENSG00000135185	701	894	762	559	627	661
ENSG00000175115	4690	6509	5240	4516	5396	6017
ENSG00000166123	710	976	779	732	825	906
ENSG00000135211	418	658	457	435	553	484
ENSG00000065883	3718	4882	3918	3395	4326	4517
ENSG00000130827	1119	1530	1290	799	1003	961
ENSG00000137814	1643	2408	1667	1700	1914	2229
ENSG00000247595	30	51	45	41	32	43
ENSG00000104447	1133	1553	1194	1007	1305	1406
ENSG00000102978	3225	4429	3271	3099	3397	3525
ENSG00000196456	41	66	42	33	33	51
ENSG00000135387	16913	24459	18801	16292	20295	21992
ENSG00000185290	0	0	0	0	0	0
ENSG00000131196	204	235	230	170	191	247
ENSG00000187051	832	1025	810	882	971	877
ENSG00000173083	378	544	438	328	328	343
ENSG00000125037	1337	1738	1379	1193	1306	1547
ENSG00000141741	713	883	781	728	667	735
ENSG00000197746	23863	32804	25323	24297	25997	27747
ENSG00000214967	86	126	92	98	91	94
ENSG00000198911	6270	8679	6601	6480	7250	7898
ENSG00000277893	0	0	0	0	0	0
ENSG00000107447	0	0	0	0	0	0
ENSG00000213563	561	812	538	611	664	682
ENSG00000174791	501	846	566	542	672	659
ENSG00000105717	127	156	144	118	145	143
ENSG00000148942	0	0	0	0	0	0
ENSG00000165832	1964	2767	2360	1940	2405	2511
ENSG00000213676	553	988	551	428	807	527
ENSG00000151611	101	121	97	83	120	101
ENSG00000274209	0	2	0	2	0	0
ENSG00000031003	3384	4598	3527	3033	3524	4039
ENSG00000242852	57	66	28	38	47	57
ENSG00000161849	0	0	0	0	0	0
ENSG00000143869	6	2	3	2	0	0
ENSG00000267206	0	4	0	0	0	0
ENSG00000121454	492	593	501	417	463	507
ENSG00000105928	1747	2325	1860	1593	1570	1996
ENSG00000130528	2	5	3	8	0	0
ENSG00000157388	170	242	203	142	187	220
ENSG00000236424	0	0	0	0	0	0
ENSG00000162878	59	85	64	46	61	63
ENSG00000140525	9861	13662	11245	9473	11176	11969
ENSG00000169242	1458	2101	1568	1577	1595	1822
ENSG00000111052	15	23	8	4	8	6
ENSG00000141519	220	228	177	173	171	216
ENSG00000100191	7	10	10	0	8	9
ENSG00000142676	14464	18190	14004	13840	14553	14909
ENSG00000218823	0	2	0	0	0	0
ENSG00000255307	0	0	0	0	0	0
ENSG00000283697	0	5	3	2	2	0
ENSG00000084764	346	558	414	416	364	507
ENSG00000075223	2670	3631	3052	2740	3050	3526
ENSG00000172123	516	672	602	440	513	541
ENSG00000135482	215	248	251	214	276	256
ENSG00000213822	0	0	0	0	0	0
ENSG00000145817	2989	4306	3501	2615	2865	3235
ENSG00000178358	0	0	0	0	0	0
ENSG00000216490	2266	3134	2426	2497	2617	2277
ENSG00000165672	4893	6872	5187	5013	5605	5677
ENSG00000177511	13	8	4	12	7	18
ENSG00000204560	110	158	128	112	126	131
ENSG00000072201	14	16	10	15	22	0
ENSG00000138190	866	1237	914	977	1165	1146
ENSG00000161677	312	374	294	254	250	274
ENSG00000115365	8400	10241	8776	6539	7329	8330
ENSG00000164684	2324	2860	2393	1735	1962	2110
ENSG00000090013	1176	1518	1249	1222	1179	1322
ENSG00000122484	692	991	734	673	843	888
ENSG00000149292	219	260	194	216	228	195
ENSG00000163352	4	1	0	3	4	2
ENSG00000130234	6	3	7	1	8	1
ENSG00000154328	340	424	269	282	373	370
ENSG00000099331	3573	4790	3807	3377	4085	4356
ENSG00000164463	748	1009	771	686	822	843
ENSG00000184708	833	1239	1063	818	978	1122
ENSG00000148057	129	167	121	137	115	143
ENSG00000103932	1262	1648	1201	1169	1465	1410
ENSG00000268221	0	0	0	0	0	0
ENSG00000198889	0	0	0	0	0	0
ENSG00000171649	2	1	0	0	0	4
ENSG00000021776	3890	5369	4491	3646	4630	4782
ENSG00000152137	2075	2811	2164	2079	2244	2597
ENSG00000105649	59	94	66	65	96	64
ENSG00000159640	2	2	0	0	0	2
ENSG00000106397	2504	3581	2609	2775	3317	3334
ENSG00000149451	614	769	749	557	571	565
ENSG00000189001	4	9	2	5	6	2
ENSG00000136930	8097	11404	8776	8283	9420	9552
ENSG00000048405	1155	1575	1157	1031	1272	1209
ENSG00000167098	0	0	0	0	0	0
ENSG00000235711	0	2	5	0	5	0
ENSG00000162373	0	0	0	0	0	0
ENSG00000138036	396	496	429	360	431	487
ENSG00000120217	72	60	55	30	33	57
ENSG00000170298	0	2	0	2	5	2
ENSG00000177693	0	0	0	0	2	0
ENSG00000242875	0	0	0	0	0	0
ENSG00000171815	0	0	0	0	0	0
ENSG00000132016	134	174	142	139	149	185
ENSG00000102904	47	32	39	31	30	29
ENSG00000168589	5	14	14	12	9	11
ENSG00000170423	2	3	8	0	0	0
ENSG00000143374	1194	1681	1291	1232	1334	1389
ENSG00000242389	0	0	0	0	0	0
ENSG00000196683	2635	3255	2502	2638	2335	2388
ENSG00000170788	0	0	0	0	0	0
ENSG00000101098	421	661	457	484	527	488
ENSG00000251258	2	0	0	4	0	0
ENSG00000198704	0	0	0	0	0	0
ENSG00000135924	1536	2028	1615	1679	1652	1868
ENSG00000110148	3	0	0	0	0	0
ENSG00000164756	0	0	1	0	1	0
ENSG00000169032	2313	3333	2491	2141	2510	2785
ENSG00000167286	0	0	0	0	0	0
ENSG00000057593	6	14	9	6	15	0
ENSG00000273703	5	6	3	2	3	1
ENSG00000033867	1795	2508	2182	1695	2084	2356
ENSG00000185739	6	11	5	10	2	11
ENSG00000100368	15	4	0	5	0	4
ENSG00000142655	310	400	296	290	287	303
ENSG00000205090	4	6	3	12	3	4
ENSG00000140854	1141	1563	1250	1229	1448	1403
ENSG00000171791	503	655	557	412	575	593
ENSG00000148180	2466	2961	2437	2178	2223	2631
ENSG00000126603	430	521	475	434	490	602
ENSG00000171960	1269	1704	1358	1298	1408	1394
ENSG00000112852	23	30	37	29	27	47
ENSG00000111218	0	0	0	0	0	0
ENSG00000172487	0	0	0	0	0	0
ENSG00000105427	7	17	0	6	8	4
ENSG00000109452	14	16	3	28	45	21
ENSG00000122733	8	2	12	6	9	3
ENSG00000162144	1218	1856	1448	1398	1614	1503
ENSG00000159433	707	1012	888	697	776	920
ENSG00000138435	0	0	0	0	0	0
ENSG00000198624	21	40	22	17	16	42
ENSG00000166501	153	224	170	117	138	168
ENSG00000178623	9	17	25	8	8	11
ENSG00000100239	1318	1662	1278	1305	1360	1444
ENSG00000125652	471	571	450	458	425	493
ENSG00000113211	0	5	6	2	3	5
ENSG00000107521	648	897	646	620	648	775
ENSG00000005486	1184	1659	1150	1227	1198	1473
ENSG00000133878	4	4	2	4	0	4
ENSG00000169169	73	65	66	61	68	30
ENSG00000168038	334	429	338	317	398	417
ENSG00000188316	24	20	15	21	15	27
ENSG00000106125	137	290	180	180	163	189
ENSG00000128394	133	152	127	103	128	138
ENSG00000215271	363	529	416	447	447	523
ENSG00000111669	20642	28427	22054	20431	21407	23659
ENSG00000148795	0	1	0	0	0	0
ENSG00000248710	28	6	8	3	6	16
ENSG00000186654	423	558	452	425	526	504
ENSG00000186094	0	0	0	0	0	0
ENSG00000168564	889	1055	892	729	821	924
ENSG00000196177	875	1018	997	573	738	803
ENSG00000229676	0	0	0	0	0	0
ENSG00000151812	0	0	0	0	0	0
ENSG00000099940	2351	3215	2464	2190	2459	2845
ENSG00000121897	461	611	476	479	483	486
ENSG00000068885	2395	3255	2621	2064	2517	2684
ENSG00000243696	5	9	6	5	22	7
ENSG00000248485	0	2	0	0	0	0
ENSG00000189280	15	34	36	19	30	26
ENSG00000010165	1477	2200	1799	1540	1791	1767
ENSG00000091138	0	0	0	0	1	0
ENSG00000221970	15	11	8	7	5	7
ENSG00000134760	0	0	0	0	0	0
ENSG00000180806	516	620	480	402	533	646
ENSG00000105642	4	20	16	7	4	12
ENSG00000100320	1982	2729	2277	2043	2348	2697
ENSG00000058335	4	32	10	21	18	28
ENSG00000136574	0	0	0	0	0	0
ENSG00000184500	1473	2129	1664	1376	1644	1906
ENSG00000221988	88	141	111	104	118	138
ENSG00000168005	583	982	680	639	831	837
ENSG00000130254	3289	4346	3408	3299	3980	4028
ENSG00000050767	0	0	0	0	0	0
ENSG00000100292	381	501	402	461	417	579
ENSG00000159685	496	705	464	506	489	471
ENSG00000206531	0	0	0	0	0	0
ENSG00000170777	0	0	0	0	0	0
ENSG00000177879	1642	2533	1920	1676	1962	1960
ENSG00000146013	13	27	10	10	17	18
ENSG00000022567	486	611	469	434	530	549
ENSG00000090238	101	101	85	51	93	103
ENSG00000135312	0	0	0	0	0	0
ENSG00000180425	525	628	497	402	422	484
ENSG00000114346	9877	13966	11075	9257	11044	12708
ENSG00000120334	1437	2051	1583	1316	1645	1755
ENSG00000227057	312	422	408	176	516	343
ENSG00000105122	0	0	0	0	0	0
ENSG00000125835	6189	8506	6413	6204	6679	6784
ENSG00000147166	5	7	10	2	4	14
ENSG00000212907	48442	59555	44199	39816	51882	57526
ENSG00000161992	0	7	4	0	8	0
ENSG00000176979	0	0	0	0	1	0
ENSG00000168538	730	1105	814	718	834	926
ENSG00000162148	0	5	5	2	3	8
ENSG00000226479	2522	3574	2820	2627	3030	3083
ENSG00000102174	72	122	101	69	81	78
ENSG00000118004	2	5	1	0	0	0
ENSG00000090316	1845	2420	1863	1831	1962	2039
ENSG00000121691	2871	4047	3280	2874	3233	3793
ENSG00000162714	1366	1824	1458	1317	1450	1482
ENSG00000125571	3	3	0	9	0	5
ENSG00000154803	1168	1631	1306	1301	1476	1557
ENSG00000267706	2	1	1	0	0	0
ENSG00000148053	2	0	0	0	0	0
ENSG00000214534	8	2	22	5	10	16
ENSG00000168283	2236	3115	2459	2173	2571	2754
ENSG00000170262	0	4	0	2	2	0
ENSG00000139990	1228	1718	1295	1085	1309	1367
ENSG00000084444	385	484	391	337	349	521
ENSG00000070190	74	94	71	115	137	128
ENSG00000163605	4015	5723	4217	3573	4273	4736
ENSG00000288677	1	1	1	1	1	1
ENSG00000180953	103	132	98	74	89	103
ENSG00000196620	0	2	0	0	0	0
ENSG00000248746	0	2	0	0	0	0
ENSG00000141956	1024	1376	1165	1021	1193	1226
ENSG00000232113	0	0	0	0	0	0
ENSG00000176787	0	0	0	0	0	0
ENSG00000187806	4	0	0	0	1	0
ENSG00000283761	345	319	1612	313	922	1172
ENSG00000179046	60	66	59	78	81	66
ENSG00000039068	159	204	162	133	98	129
ENSG00000088387	2106	3007	2248	1957	2485	2641
ENSG00000169604	8917	12848	9538	10068	13004	13251
ENSG00000141576	188	272	209	210	194	228
ENSG00000139132	953	1284	1072	940	1134	1248
ENSG00000137207	1141	1661	1170	1053	1204	1313
ENSG00000137462	0	2	0	0	0	0
ENSG00000166797	1998	3092	2053	2143	2247	2448
ENSG00000180329	2433	3284	2613	2394	2591	2951
ENSG00000108679	144	225	169	154	191	182
ENSG00000184432	17768	24982	20105	14788	17441	19532
ENSG00000196415	0	1	0	0	0	1
ENSG00000166819	7	21	14	9	20	22
ENSG00000070718	878	1324	1171	904	1101	1145
ENSG00000143498	335	510	330	363	360	464
ENSG00000082781	4084	6327	4528	4940	5953	5962
ENSG00000051108	2845	3752	3220	2674	2887	3269
ENSG00000115756	2330	3297	2447	2407	2617	2907
ENSG00000156222	0	0	0	0	0	0
ENSG00000134365	0	0	0	0	0	0
ENSG00000136114	119	136	113	89	108	109
ENSG00000255587	0	0	0	3	3	0
ENSG00000166398	1001	1296	953	822	907	986
ENSG00000244694	9	10	5	6	7	13
ENSG00000004534	2931	3894	2910	2797	3393	3445
ENSG00000072501	12561	16601	12967	10895	12979	14254
ENSG00000138185	462	1265	371	325	373	1190
ENSG00000171033	0	0	0	0	0	0
ENSG00000178038	887	1188	957	916	1162	1057
ENSG00000117114	17	30	29	25	17	15
ENSG00000164850	1369	1866	1429	1271	1549	1587
ENSG00000141577	661	816	747	670	808	721
ENSG00000159516	0	0	0	0	0	0
ENSG00000133943	63	91	71	92	48	87
ENSG00000165934	6587	9139	7094	6200	7223	8167
ENSG00000115942	2442	3250	2786	2412	2707	2952
ENSG00000197841	658	868	723	542	706	771
ENSG00000197380	6	13	9	0	2	19
ENSG00000115825	4630	6198	5034	4118	4896	5575
ENSG00000164916	4972	6686	5199	4865	5778	6109
ENSG00000167210	0	0	0	0	0	0
ENSG00000106346	1396	2036	1518	1218	1645	1795
ENSG00000273734	0	0	0	0	0	0
ENSG00000125351	2419	3140	2445	2346	2617	2836
ENSG00000166938	2458	3519	2614	2097	2560	2661
ENSG00000151729	682	874	710	738	704	851
ENSG00000165186	0	0	0	0	0	0
ENSG00000133574	0	0	0	0	0	0
ENSG00000132406	264	336	316	249	262	319
ENSG00000102245	0	0	0	0	0	0
ENSG00000086288	0	0	0	0	0	0
ENSG00000071243	627	929	769	606	695	765
ENSG00000168495	2038	2850	2348	1793	2116	2251
ENSG00000138030	74	95	86	60	57	86
ENSG00000111145	971	1497	1159	1065	1228	1243
ENSG00000186197	5	0	0	0	0	0
ENSG00000213424	0	0	5	0	0	0
ENSG00000167604	158	217	185	157	186	190
ENSG00000155903	1322	1938	1657	1284	1452	1568
ENSG00000138696	246	275	246	232	318	284
ENSG00000196119	3	2	0	0	0	0
ENSG00000167085	7330	10135	7666	7831	7940	8637
ENSG00000204511	0	0	0	0	0	0
ENSG00000155087	0	0	0	0	0	0
ENSG00000172459	0	0	0	0	0	0
ENSG00000126890	0	0	0	0	3	0
ENSG00000152669	172	240	171	161	164	168
ENSG00000143365	45	58	83	30	37	35
ENSG00000116750	3497	4925	3847	3267	3934	4239
ENSG00000198925	3333	4226	3309	3057	3410	3758
ENSG00000143751	1330	1870	1460	1164	1528	1659
ENSG00000131055	0	0	0	0	0	0
ENSG00000114126	3427	4882	3744	3221	3785	4045
ENSG00000167601	4313	6551	4688	4395	5686	5634
ENSG00000174937	0	0	0	0	0	0
ENSG00000138778	3732	4705	3915	3258	4245	4655
ENSG00000067445	0	0	0	0	0	0
ENSG00000032219	857	1307	1037	815	1008	1071
ENSG00000178685	17	19	20	33	35	46
ENSG00000214413	744	909	786	679	859	844
ENSG00000221890	180	216	179	190	187	218
ENSG00000177432	613	753	665	489	587	758
ENSG00000174776	0	0	3	0	0	0
ENSG00000172425	8	14	12	9	10	11
ENSG00000130066	821	1095	853	994	1240	1303
ENSG00000178814	498	671	453	553	552	647
ENSG00000164100	0	0	0	0	0	3
ENSG00000169688	0	0	0	0	0	0
ENSG00000158748	3	0	0	0	0	0
ENSG00000235631	0	0	0	0	0	0
ENSG00000253309	15	14	12	5	13	10
ENSG00000177984	14	19	5	8	6	11
ENSG00000152611	8	17	5	19	4	2
ENSG00000188293	2	3	0	4	0	0
ENSG00000100344	577	893	674	740	848	851
ENSG00000165209	3434	4513	3664	3187	3809	4123
ENSG00000142279	436	557	499	472	500	496
ENSG00000146233	0	0	2	0	0	0
ENSG00000159455	0	0	0	0	0	0
ENSG00000236396	0	0	0	0	0	0
ENSG00000011028	1339	1892	1376	1304	1341	1445
ENSG00000129158	275	356	302	295	356	347
ENSG00000127328	428	568	405	377	394	375
ENSG00000197471	9	2	10	2	2	0
ENSG00000244165	76	68	50	50	85	85
ENSG00000065518	3338	4519	3471	3101	3401	3480
ENSG00000176208	2336	3392	2717	2082	2811	3055
ENSG00000054356	4	0	6	8	2	3
ENSG00000006125	16251	21875	17744	13718	16520	18210
ENSG00000163848	3055	4141	3490	2784	3629	3636
ENSG00000175110	2278	3218	2436	2141	2563	2684
ENSG00000167130	973	1350	973	967	1011	1195
ENSG00000009954	9447	12740	10134	8814	10609	11431
ENSG00000154263	14	22	9	13	13	6
ENSG00000170180	0	0	0	0	0	0
ENSG00000257411	0	0	0	0	0	0
ENSG00000130706	4016	5946	4259	4550	5102	5163
ENSG00000165443	0	0	0	0	0	0
ENSG00000138071	15272	21047	17110	14708	17336	18953
ENSG00000132510	677	880	719	658	848	765
ENSG00000144057	0	0	2	0	0	0
ENSG00000063180	201	184	168	150	127	191
ENSG00000182247	744	933	737	659	814	890
ENSG00000160345	171	240	188	184	190	202
ENSG00000148834	2284	3192	2738	2559	2565	2666
ENSG00000164930	5551	7372	6252	4852	5206	5989
ENSG00000156968	133	175	132	137	138	177
ENSG00000188859	67	84	58	62	73	62
ENSG00000126001	3066	4081	3331	2820	3476	3594
ENSG00000186930	0	0	0	0	0	0
ENSG00000141905	5543	7173	5589	5189	6287	6661
ENSG00000171126	58	45	57	52	61	70
ENSG00000163217	0	0	0	0	0	0
ENSG00000168772	195	305	245	190	187	241
ENSG00000106384	21	60	26	11	22	19
ENSG00000185761	300	387	313	234	306	292
ENSG00000110958	15132	20855	16472	15055	17486	19558
ENSG00000104856	227	265	240	497	481	557
ENSG00000269858	1252	1747	1350	1366	1527	1474
ENSG00000153443	916	1379	1045	967	1114	1065
ENSG00000064102	4318	5767	4962	4000	4649	4909
ENSG00000160216	1082	1434	1067	1041	1198	1308
ENSG00000006118	1040	1540	1041	1384	1413	1611
ENSG00000198812	0	0	0	0	2	0
ENSG00000104731	1679	2297	1820	1803	2153	1981
ENSG00000099942	3642	5170	3998	3499	4181	4429
ENSG00000163125	3403	4770	3657	3401	4237	4661
ENSG00000130347	553	708	494	515	506	622
ENSG00000172969	4	0	0	0	0	0
ENSG00000285245	0	0	0	0	0	0
ENSG00000250565	331	463	346	326	339	422
ENSG00000197122	571	778	550	565	649	693
ENSG00000171243	0	0	0	0	0	0
ENSG00000007516	38	84	49	38	50	35
ENSG00000173933	2306	3712	2645	2873	3087	3198
ENSG00000244623	5	3	7	2	4	0
ENSG00000139223	0	2	5	2	5	0
ENSG00000236032	0	0	0	0	0	0
ENSG00000125656	1365	2053	1579	1439	1661	1626
ENSG00000144455	866	1276	1020	983	983	1102
ENSG00000140519	0	0	0	0	0	0
ENSG00000069849	15144	19787	15925	12900	13717	15644
ENSG00000042813	0	0	0	0	0	0
ENSG00000143006	2	2	0	0	0	2
ENSG00000134070	33	52	55	78	117	146
ENSG00000179918	1353	1919	1472	1394	1508	1585
ENSG00000163126	79	85	48	64	69	98
ENSG00000024048	2527	3820	2992	2351	2966	3324
ENSG00000019505	3	2	2	0	2	5
ENSG00000160883	0	2	0	0	0	2
ENSG00000170209	0	0	0	0	0	0
ENSG00000153944	3153	4275	3485	2961	3260	3731
ENSG00000172915	478	620	533	427	569	621
ENSG00000162460	4	8	4	0	6	0
ENSG00000183255	3763	5595	4011	4047	4731	4825
ENSG00000095464	5	6	9	0	5	10
ENSG00000189143	523	634	481	580	657	674
ENSG00000078668	6836	9404	7684	6736	7339	8210
ENSG00000174370	240	281	234	221	276	291
ENSG00000171953	406	650	524	407	512	475
ENSG00000188171	0	0	0	0	0	0
ENSG00000138363	5417	7583	5788	5605	6654	7011
ENSG00000163947	386	476	437	400	343	374
ENSG00000197410	10	13	12	6	4	12
ENSG00000162545	963	1042	942	633	548	682
ENSG00000141568	2297	3053	2623	2261	2663	2728
ENSG00000051128	722	1077	791	941	1019	987
ENSG00000146049	0	0	0	0	3	0
ENSG00000187446	3959	4990	4039	3579	4195	4736
ENSG00000083097	650	838	798	479	650	739
ENSG00000167657	1923	2596	1940	1837	1935	2116
ENSG00000204849	0	0	0	0	0	0
ENSG00000170476	0	3	5	4	0	3
ENSG00000126062	952	1281	880	842	943	1036
ENSG00000186965	0	0	0	0	0	0
ENSG00000120616	1160	1469	1298	1076	1413	1327
ENSG00000254126	0	0	0	0	0	0
ENSG00000196407	7	11	21	6	5	5
ENSG00000131263	6468	8719	7274	6018	7232	8196
ENSG00000131446	1325	1710	1334	1191	1388	1551
ENSG00000181374	0	0	0	0	0	0
ENSG00000139625	422	500	396	388	353	423
ENSG00000197903	1206	1705	1233	1113	1343	1395
ENSG00000169429	5	8	0	4	5	11
ENSG00000129244	7	10	12	7	3	4
ENSG00000185246	994	1384	1090	932	1094	1153
ENSG00000136205	5627	7341	5883	4825	5726	6216
ENSG00000185024	891	1141	867	972	891	936
ENSG00000127022	37663	53565	40443	37970	45856	49371
ENSG00000143390	2872	4091	3111	2752	3183	3555
ENSG00000105146	6	9	6	4	9	6
ENSG00000108523	2353	3400	2600	2377	2725	2986
ENSG00000166959	0	0	0	0	0	0
ENSG00000132938	9	12	26	16	8	9
ENSG00000105221	3047	4223	3275	2902	3517	3548
ENSG00000085365	1811	2696	2034	1753	1963	2146
ENSG00000188322	11	14	4	8	16	16
ENSG00000134193	0	0	0	0	0	0
ENSG00000187682	0	2	0	2	1	4
ENSG00000163513	2617	3596	2924	2309	2668	2816
ENSG00000180098	752	818	751	615	805	746
ENSG00000128342	438	561	491	504	535	585
ENSG00000164182	1149	1579	1123	1119	1193	1323
ENSG00000144681	44	54	52	36	28	56
ENSG00000115808	3479	4895	3739	3033	3902	4378
ENSG00000171703	409	684	514	381	401	581
ENSG00000214517	6204	8287	6578	4848	5441	6218
ENSG00000285508	0	0	0	0	0	0
ENSG00000101251	0	0	0	0	0	0
ENSG00000111834	13	37	29	17	31	19
ENSG00000163794	15	21	19	18	41	17
ENSG00000119403	2881	3752	2967	2647	3181	3244
ENSG00000049167	929	1267	1049	895	1103	1022
ENSG00000050130	1192	1770	1460	1256	1322	1534
ENSG00000173166	1006	1274	1070	889	1006	1321
ENSG00000244045	843	1156	855	938	964	1019
ENSG00000182541	1161	1588	1318	1069	1106	1159
ENSG00000172534	4882	6468	4982	4580	5731	5986
ENSG00000115129	1168	1436	1275	1198	1297	1271
ENSG00000116809	351	490	330	354	359	408
ENSG00000205138	177	269	225	201	263	226
ENSG00000148950	269	346	278	271	251	288
ENSG00000118508	717	1021	915	928	930	1075
ENSG00000158296	4	6	1	0	5	1
ENSG00000249773	3	25	7	17	26	39
ENSG00000144837	152	212	173	158	193	209
ENSG00000115267	121	93	81	95	95	104
ENSG00000081019	844	1059	898	768	889	863
ENSG00000185345	6	15	23	5	10	18
ENSG00000104805	3468	4572	3621	3247	3383	3719
ENSG00000133027	634	779	565	635	567	676
ENSG00000181074	0	3	3	0	4	0
ENSG00000135457	2180	3074	2331	2045	2579	2602
ENSG00000165349	0	0	0	0	0	0
ENSG00000079691	3216	4434	3234	2672	3157	3688
ENSG00000082258	1832	2534	2068	1792	2225	2230
ENSG00000179626	0	0	0	0	0	0
ENSG00000167916	0	0	0	0	0	0
ENSG00000173559	4207	5600	4678	3243	3857	4365
ENSG00000107223	5214	6350	5108	4853	5139	5638
ENSG00000142347	14	21	18	12	12	29
ENSG00000176749	105	152	104	113	125	149
ENSG00000117448	1512	2175	1560	1366	1503	1578
ENSG00000205531	3938	3911	3001	2541	3933	3638
ENSG00000197084	0	0	0	0	0	0
ENSG00000103599	115	168	131	138	142	140
ENSG00000166923	1	1	1	4	0	2
ENSG00000197790	0	0	0	0	0	0
ENSG00000181467	1574	2275	1770	1703	1924	2105
ENSG00000153774	695	986	724	617	721	762
ENSG00000101079	2335	3029	2486	1990	2339	2702
ENSG00000132635	516	708	587	508	558	535
ENSG00000102383	3	0	0	5	0	2
ENSG00000187658	0	0	0	0	1	0
ENSG00000196660	0	0	3	0	0	0
ENSG00000135002	3717	4909	4149	3593	3970	4843
ENSG00000036549	2049	2751	2107	1794	2194	2408
ENSG00000101282	0	0	0	0	0	0
ENSG00000057294	1493	2216	1602	1340	1661	1544
ENSG00000183826	604	813	642	470	573	669
ENSG00000130714	1234	1649	1409	1217	1440	1483
ENSG00000112299	0	0	0	0	0	2
ENSG00000214654	275	379	303	229	328	308
ENSG00000013374	3561	5109	4136	3410	3720	4432
ENSG00000124784	1864	2780	2052	1819	2203	2245
ENSG00000104723	1691	2270	1840	1755	2026	2295
ENSG00000156239	309	374	277	300	416	377
ENSG00000162398	0	0	0	2	0	0
ENSG00000165807	49	82	76	50	58	41
ENSG00000073350	1225	1463	1101	1009	1175	1211
ENSG00000105607	770	1170	818	850	953	903
ENSG00000166902	1326	1824	1325	1271	1469	1546
ENSG00000050748	1782	2556	2079	1718	2176	2302
ENSG00000164076	0	2	0	0	0	0
ENSG00000196267	200	260	229	241	216	215
ENSG00000174804	258	444	253	292	408	342
ENSG00000131370	3361	4489	3540	2954	3184	3568
ENSG00000163644	485	570	400	360	462	409
ENSG00000286522	37	50	44	32	32	24
ENSG00000071282	379	482	374	361	331	327
ENSG00000100632	5724	7409	6010	5284	5962	5773
ENSG00000176170	489	739	479	683	872	732
ENSG00000110844	335	666	375	297	342	405
ENSG00000196155	944	1455	1044	982	1336	1140
ENSG00000179869	2349	3116	2786	1539	1899	2179
ENSG00000084710	196	254	219	179	308	102
ENSG00000157502	0	0	0	0	0	0
ENSG00000176887	0	0	0	0	0	0
ENSG00000214595	498	715	594	467	641	610
ENSG00000165526	1610	2459	1849	1728	2082	2103
ENSG00000167799	134	200	171	156	156	96
ENSG00000174740	0	0	0	0	0	0
ENSG00000147459	6562	8928	7592	6217	7766	8240
ENSG00000159082	1382	1945	1465	1384	1635	1771
ENSG00000186111	858	1141	897	879	1033	1106
ENSG00000204479	0	0	0	0	0	0
ENSG00000169592	1509	2097	1593	1456	1730	1755
ENSG00000135842	1313	1779	1538	1258	1488	1675
ENSG00000254221	0	3	6	9	0	2
ENSG00000106069	32	50	47	17	36	99
ENSG00000163586	0	0	0	0	0	0
ENSG00000197217	2080	3033	2220	1982	2291	2358
ENSG00000159214	353	454	436	375	493	529
ENSG00000213996	0	0	0	0	0	0
ENSG00000149091	1500	2274	1669	1651	1819	2025
ENSG00000168634	0	0	0	0	0	0
ENSG00000140795	4875	5763	5095	3530	3820	4630
ENSG00000169442	2	0	0	0	0	0
ENSG00000175536	114	153	132	92	126	119
ENSG00000178096	118	177	140	123	137	127
ENSG00000169446	2417	3246	2439	2082	2545	2990
ENSG00000265972	2539	3485	2837	2107	2355	2389
ENSG00000084733	5656	7661	5924	5148	5993	6445
ENSG00000173207	3513	4923	3823	3558	4153	4302
ENSG00000113100	0	0	0	0	0	0
ENSG00000130479	740	1110	703	806	978	973
ENSG00000068097	1403	1791	1396	1230	1369	1683
ENSG00000158125	8	0	0	5	12	9
ENSG00000103671	768	1022	850	764	882	803
ENSG00000203811	73	110	83	67	65	80
ENSG00000136750	0	0	0	0	0	0
ENSG00000156299	0	0	0	6	4	6
ENSG00000285292	0	22	0	7	3	0
ENSG00000107625	2795	3777	2911	2649	3049	3300
ENSG00000172380	7521	11525	8587	7911	10376	10188
ENSG00000284779	0	0	0	0	0	0
ENSG00000114646	169	245	233	201	250	184
ENSG00000087086	33838	44076	35755	33046	36148	39616
ENSG00000105438	3366	4668	3775	2933	3410	3800
ENSG00000180383	0	0	0	0	0	0
ENSG00000203879	2741	3785	2857	2655	3195	3194
ENSG00000144744	1873	2614	2101	1907	2196	2398
ENSG00000103365	1907	2712	2212	1860	2117	2401
ENSG00000222018	6	8	10	10	8	12
ENSG00000129673	2	4	2	0	1	2
ENSG00000111737	2364	3318	2688	2320	2685	2922
ENSG00000142507	3455	4926	3916	3797	3921	4128
ENSG00000055483	2455	3548	2780	2518	2870	3166
ENSG00000152492	2426	3143	2638	2478	2859	2949
ENSG00000173334	666	951	727	689	827	945
ENSG00000120942	717	1040	796	747	867	902
ENSG00000182676	5	3	4	3	2	4
ENSG00000132305	5216	7520	5641	5064	6095	6521
ENSG00000164236	3516	4597	3783	2839	3283	3613
ENSG00000137055	2008	2665	2182	1836	2198	2175
ENSG00000146063	1140	1517	1072	987	1304	1340
ENSG00000144407	0	0	0	4	4	0
ENSG00000131149	2987	4128	3262	2859	3527	3491
ENSG00000114209	2106	2918	2324	2051	2253	2621
ENSG00000100372	1910	2615	2125	1794	1846	2097
ENSG00000087088	1349	1710	1329	1384	1414	1522
ENSG00000055332	5706	7750	6366	5075	6168	6843
ENSG00000146232	94	184	135	267	219	294
ENSG00000165806	1194	1583	1324	1160	1325	1498
ENSG00000160588	307	430	345	261	257	338
ENSG00000146670	2833	3867	3050	2833	3204	3286
ENSG00000186306	0	0	0	0	0	0
ENSG00000171100	844	1110	873	777	912	980
ENSG00000172301	1039	1273	1120	1055	1149	1092
ENSG00000096384	66417	95316	70194	67221	79507	82880
ENSG00000001626	17	22	26	5	12	14
ENSG00000082497	483	663	483	458	552	526
ENSG00000106341	0	0	0	0	0	0
ENSG00000110074	2937	3964	2986	2639	3141	3237
ENSG00000103066	451	541	483	450	543	551
ENSG00000004864	2159	3043	2423	2339	2623	2923
ENSG00000133678	478	657	559	390	465	505
ENSG00000283536	0	0	0	0	0	0
ENSG00000108932	1332	1862	1459	1562	1890	1801
ENSG00000125733	3004	4478	3315	3042	3702	3727
ENSG00000213079	2151	2794	2427	2011	2389	2632
ENSG00000120160	0	5	2	0	0	0
ENSG00000115318	144	200	154	159	154	148
ENSG00000205456	0	0	0	0	0	0
ENSG00000259066	1	1	2	2	2	3
ENSG00000124713	12	22	10	28	37	26
ENSG00000170959	9	20	13	12	10	15
ENSG00000197272	0	1	1	0	0	0
ENSG00000214756	188	209	181	152	161	151
ENSG00000105568	6769	9240	7136	6882	7902	8312
ENSG00000109667	4	10	11	12	15	4
ENSG00000141933	220	251	209	229	188	258
ENSG00000012817	0	0	0	0	0	0
ENSG00000158887	29	23	19	22	24	23
ENSG00000048162	1387	2101	1435	1449	1821	1759
ENSG00000160505	0	3	0	0	0	3
ENSG00000257923	8476	11440	9403	7482	9131	10118
ENSG00000163950	2374	3119	2605	2239	2611	2633
ENSG00000161807	0	0	0	0	0	0
ENSG00000031698	5553	7854	5903	5357	6182	6511
ENSG00000221914	3215	4434	3574	3251	3938	4037
ENSG00000143776	4291	5478	4597	4072	4687	5399
ENSG00000050555	2702	3882	2692	2712	3308	3167
ENSG00000139546	849	1231	986	869	945	1047
ENSG00000163041	6589	9293	7457	6435	7108	7504
ENSG00000035141	2893	3882	3085	2672	3083	3049
ENSG00000196171	0	0	0	0	0	0
ENSG00000174839	816	1104	983	760	916	940
ENSG00000132465	0	0	4	0	0	4
ENSG00000125816	61	88	45	58	55	73
ENSG00000088356	949	1214	943	1070	1113	995
ENSG00000135862	10858	14724	11837	9905	11255	12939
ENSG00000166925	791	1167	882	856	973	1077
ENSG00000108424	18946	26424	20921	18747	22539	23511
ENSG00000131931	370	571	405	422	483	530
ENSG00000115350	875	1235	821	915	928	931
ENSG00000130749	2843	3772	3058	2674	3035	3160
ENSG00000205307	3	3	1	3	4	2
ENSG00000183579	479	692	462	437	511	571
ENSG00000169575	0	0	0	0	0	0
ENSG00000088320	0	0	0	0	0	0
ENSG00000157540	1909	2482	1947	1887	2268	2474
ENSG00000122852	0	3	0	0	0	0
ENSG00000150394	4	2	0	0	0	0
ENSG00000166912	927	1321	1217	987	1297	1266
ENSG00000079432	1542	2110	1750	1571	1756	1929
ENSG00000114030	7375	10283	7928	7108	8480	9232
ENSG00000166145	5	16	4	12	7	0
ENSG00000159200	736	999	799	711	747	859
ENSG00000144452	12	20	8	8	10	11
ENSG00000117228	2	0	8	0	7	8
ENSG00000196557	163	220	176	150	153	147
ENSG00000129235	1123	1625	1140	1115	1155	1051
ENSG00000133985	1174	1359	1200	884	1025	1020
ENSG00000120658	215	381	314	248	232	308
ENSG00000176769	0	4	0	0	3	0
ENSG00000160951	0	3	5	0	4	4
ENSG00000168476	1578	2280	1653	1628	1850	1921
ENSG00000099994	53	79	51	40	58	55
ENSG00000176919	24	39	19	29	35	26
ENSG00000259571	0	0	0	1	4	3
ENSG00000161609	10	8	12	4	6	7
ENSG00000105767	82	116	104	90	80	92
ENSG00000223953	0	0	0	0	0	0
ENSG00000143590	63	136	67	97	98	98
ENSG00000169926	2601	3412	2725	2414	2758	3087
ENSG00000013588	7207	10139	7301	7096	8488	9013
ENSG00000151304	667	857	680	629	851	811
ENSG00000163636	2548	3560	2776	2612	3047	3247
ENSG00000135423	3	3	5	5	4	5
ENSG00000159917	173	318	250	194	232	260
ENSG00000108950	0	1	9	5	0	6
ENSG00000067141	2995	4469	3265	2937	3845	4142
ENSG00000164744	9	13	4	11	10	6
ENSG00000167693	1607	2225	1713	1653	1858	1916
ENSG00000240871	0	0	0	0	0	0
ENSG00000174885	0	2	7	3	2	0
ENSG00000169509	0	0	0	0	0	0
ENSG00000108379	114	170	137	132	149	175
ENSG00000198729	6	7	4	3	3	2
ENSG00000168993	92	128	120	110	171	139
ENSG00000106571	256	378	275	325	363	390
ENSG00000243137	806	1031	958	665	790	785
ENSG00000048991	2145	2843	2236	2047	2596	2679
ENSG00000162894	35	103	30	84	100	116
ENSG00000198189	373	618	489	342	426	549
ENSG00000254636	2	10	10	0	5	0
ENSG00000198498	1036	1396	1103	962	1116	1255
ENSG00000134323	4	4	2	4	0	3
ENSG00000066382	0	0	0	0	0	0
ENSG00000124196	0	0	3	0	0	0
ENSG00000070729	381	508	369	487	565	547
ENSG00000123146	2635	3657	2830	2556	3087	3066
ENSG00000089057	1189	1811	1383	1193	1447	1576
ENSG00000163218	0	0	0	0	0	0
ENSG00000099246	3064	4426	3457	3047	3383	3649
ENSG00000103642	1288	1991	1513	1507	1762	2058
ENSG00000168356	8	0	0	2	0	0
ENSG00000176909	13	9	5	7	11	9
ENSG00000082438	923	1336	942	815	984	990
ENSG00000111647	2039	2814	2312	2053	2368	2505
ENSG00000177138	41	47	25	31	44	21
ENSG00000206203	0	0	0	0	0	0
ENSG00000095370	2	13	9	6	11	3
ENSG00000159216	1494	1935	1501	1448	1887	1969
ENSG00000123570	0	0	0	0	0	0
ENSG00000227500	762	888	824	711	841	845
ENSG00000079257	0	1	0	0	3	3
ENSG00000100490	770	1088	828	786	813	963
ENSG00000136931	0	0	1	0	0	0
ENSG00000265491	2005	2713	2123	2180	2523	2645
ENSG00000088053	1	1	1	1	3	1
ENSG00000204592	343	362	334	263	396	300
ENSG00000205929	0	0	0	0	0	0
ENSG00000165072	734	704	716	304	247	378
ENSG00000134640	3	2	2	0	0	0
ENSG00000138395	0	0	0	0	0	0
ENSG00000156574	0	4	10	6	3	3
ENSG00000101928	1484	2119	1684	1506	1845	2009
ENSG00000099256	712	997	747	662	769	693
ENSG00000145623	4369	6571	5000	4255	5479	5763
ENSG00000164040	6044	7804	6669	5000	5629	6293
ENSG00000185774	2	0	2	2	3	0
ENSG00000180509	8	7	5	2	8	3
ENSG00000111716	32005	43991	34908	32325	34734	37789
ENSG00000167617	0	3	2	1	3	1
ENSG00000165621	0	0	0	0	0	0
ENSG00000146828	628	832	658	548	609	664
ENSG00000206113	0	5	0	5	4	5
ENSG00000101126	6471	9068	7109	6364	7643	8180
ENSG00000076242	2078	2741	2353	1937	2254	2520
ENSG00000170776	5989	8586	6650	5685	7404	8021
ENSG00000131068	0	0	0	0	0	0
ENSG00000150776	1740	2484	2031	1729	2015	2086
ENSG00000165995	255	291	271	200	214	213
ENSG00000198162	3866	5304	4377	3661	4231	4718
ENSG00000169836	0	0	0	0	0	0
ENSG00000077080	0	0	0	0	0	0
ENSG00000123636	1188	1738	1325	1078	1416	1423
ENSG00000151657	205	218	222	156	234	234
ENSG00000163412	281	379	271	248	305	305
ENSG00000186871	1705	2380	1876	1608	2041	2068
ENSG00000152484	1962	3074	2178	2051	2553	2852
ENSG00000121316	309	457	320	271	370	461
ENSG00000147010	1263	1805	1410	1115	1270	1451
ENSG00000103121	1944	2506	1940	2010	2260	2354
ENSG00000136688	0	2	2	0	0	2
ENSG00000151276	924	1325	1062	836	1109	1157
ENSG00000181927	0	0	0	0	0	0
ENSG00000284465	0	0	0	1	0	0
ENSG00000120235	0	0	0	0	0	0
ENSG00000136273	858	1126	823	957	991	1090
ENSG00000143256	901	1340	1022	981	1083	1133
ENSG00000147485	3	11	4	4	2	5
ENSG00000079689	0	0	0	0	0	0
ENSG00000088833	2198	3331	2446	2364	2859	2922
ENSG00000101138	1860	2421	1970	1793	2036	2190
ENSG00000104691	504	724	571	459	604	576
ENSG00000205502	0	0	0	0	0	0
ENSG00000260371	2	1	4	2	3	3
ENSG00000103254	145	249	146	189	175	227
ENSG00000132535	265	315	288	228	296	303
ENSG00000189043	5497	7076	5782	5085	5486	5655
ENSG00000214402	8	5	4	2	5	0
ENSG00000151491	1808	2684	1909	1753	2194	2278
ENSG00000132000	19	21	11	13	14	7
ENSG00000151718	3053	3960	3363	2477	2975	3233
ENSG00000111665	1603	2258	1665	1733	1866	2033
ENSG00000205221	216	298	213	91	108	138
ENSG00000121152	5008	6777	5420	4525	5801	6287
ENSG00000267281	0	0	0	0	0	0
ENSG00000146360	0	0	0	0	0	0
ENSG00000255374	0	0	0	0	0	0
ENSG00000162244	18427	24748	19262	16784	19497	19616
ENSG00000157214	0	2	0	0	0	3
ENSG00000182521	0	0	0	0	0	0
ENSG00000084652	2597	3683	2743	2539	2814	2930
ENSG00000076258	29	27	33	10	25	19
ENSG00000175906	475	686	522	514	504	539
ENSG00000162585	514	636	500	512	597	582
ENSG00000116396	488	666	536	464	536	568
ENSG00000178522	0	0	0	0	0	0
ENSG00000101311	933	1347	1043	844	1269	1147
ENSG00000111780	0	1	0	0	0	0
ENSG00000159110	1051	1372	1074	1175	1272	1512
ENSG00000131969	4	3	3	2	3	3
ENSG00000100084	1942	2649	2057	1919	2307	2421
ENSG00000159339	0	2	0	0	0	3
ENSG00000204165	0	0	0	0	0	0
ENSG00000005238	339	525	352	400	461	461
ENSG00000138814	1833	2173	1833	1592	1867	1946
ENSG00000204463	237	319	250	243	269	303
ENSG00000171956	69	81	65	34	66	40
ENSG00000126870	960	1206	964	816	899	1084
ENSG00000175262	0	0	5	3	7	0
ENSG00000164366	1698	2216	1829	1395	1683	1918
ENSG00000084676	1079	1602	1269	1080	1324	1387
ENSG00000136448	4815	6986	5196	4862	5936	6082
ENSG00000121350	1100	1618	1181	1037	1547	1601
ENSG00000101191	7259	9373	7507	6620	8120	8550
ENSG00000166762	324	496	359	326	448	419
ENSG00000197943	49	78	49	56	69	63
ENSG00000144381	35885	51998	40977	37131	44164	44789
ENSG00000204540	13	37	15	45	20	51
ENSG00000164543	2149	2898	2373	2090	2388	2626
ENSG00000124449	0	0	0	0	0	0
ENSG00000092140	1427	1970	1678	1352	1651	1759
ENSG00000048471	1173	1550	1201	826	932	1078
ENSG00000108953	14160	19203	15382	13942	15958	17228
ENSG00000108878	2	1	7	2	0	0
ENSG00000165915	683	982	758	585	693	689
ENSG00000136573	0	0	4	0	0	3
ENSG00000260903	2	0	0	0	0	4
ENSG00000120708	912	1323	996	1140	1506	1502
ENSG00000051596	1626	2154	1564	1662	2263	1780
ENSG00000138675	2	0	0	0	0	0
ENSG00000183336	223	351	189	220	257	276
ENSG00000171612	489	734	570	492	655	664
ENSG00000152953	190	232	181	209	242	316
ENSG00000196581	0	0	0	0	0	0
ENSG00000152954	0	0	0	0	0	0
ENSG00000104081	70	82	71	74	97	85
ENSG00000103051	2424	3262	2770	2316	2665	2648
ENSG00000119917	258	315	282	289	371	333
ENSG00000184517	663	968	716	685	767	848
ENSG00000167642	22	34	14	17	7	10
ENSG00000008853	1337	1861	1481	1481	1933	1821
ENSG00000121621	1743	2655	2036	1607	2121	2261
ENSG00000145309	0	0	2	0	0	0
ENSG00000163681	2799	3929	2966	2823	3489	3686
ENSG00000139725	2814	3916	2916	2203	3194	2713
ENSG00000172243	0	2	2	0	7	2
ENSG00000262660	0	0	0	0	0	0
ENSG00000165702	18	29	15	9	9	6
ENSG00000100565	0	0	0	0	0	0
ENSG00000131778	1950	2737	2203	1819	2146	2315
ENSG00000164169	655	979	755	580	761	857
ENSG00000288669	0	0	0	0	0	0
ENSG00000164308	155	194	113	154	190	174
ENSG00000213983	837	1192	1039	812	943	1051
ENSG00000285085	0	0	0	0	0	0
ENSG00000196305	13315	18476	14656	12752	14716	16272
ENSG00000198443	1	0	0	0	1	0
ENSG00000099810	1385	2051	1522	1235	1632	1645
ENSG00000151012	6302	9434	7106	7250	9323	10042
ENSG00000205864	0	0	0	0	0	0
ENSG00000166396	5	14	12	6	12	2
ENSG00000254870	0	0	0	0	0	0
ENSG00000151779	2142	2864	2292	1566	2224	2415
ENSG00000143156	846	1153	898	862	948	1028
ENSG00000124226	3290	4481	3726	3386	3639	3869
ENSG00000177238	4	12	8	4	7	4
ENSG00000148719	2116	3126	2344	2332	2690	2827
ENSG00000113851	1769	2226	1891	1486	1889	2087
ENSG00000154227	0	3	0	0	0	0
ENSG00000177096	368	450	352	327	317	339
ENSG00000005020	1693	2173	1761	1453	1759	2062
ENSG00000181790	50	49	40	60	58	34
ENSG00000221978	3554	5020	3935	3586	3998	4254
ENSG00000105501	0	0	0	0	0	0
ENSG00000102531	3540	4682	3884	3402	4202	4719
ENSG00000164729	0	1	0	0	0	0
ENSG00000188672	3	4	5	3	5	3
ENSG00000121775	189	278	211	194	242	216
ENSG00000143845	118	167	117	120	126	152
ENSG00000163686	93	209	193	124	169	167
ENSG00000088325	16283	22798	17668	15653	19301	20452
ENSG00000116138	605	820	599	606	682	692
ENSG00000104951	9	12	3	6	6	0
ENSG00000095303	2230	3002	2268	2175	2610	2837
ENSG00000150782	4108	5636	4552	4535	5227	5259
ENSG00000276600	62	67	32	31	45	32
ENSG00000079393	5	7	8	5	9	14
ENSG00000254093	494	693	514	547	606	637
ENSG00000104450	366	524	346	348	433	468
ENSG00000161896	0	0	0	2	0	4
ENSG00000008952	4573	6266	5061	4258	5180	5556
ENSG00000105193	11617	15596	11952	11736	12190	12832
ENSG00000106809	6	3	4	0	5	3
ENSG00000165006	1271	1838	1417	1277	1382	1664
ENSG00000162594	0	3	0	0	0	0
ENSG00000196605	117	185	148	109	133	146
ENSG00000112079	4471	5979	5206	3900	4511	4769
ENSG00000130167	0	0	0	2	0	0
ENSG00000174951	65	77	101	60	109	104
ENSG00000168813	2588	3524	2968	2482	2911	3191
ENSG00000143384	7208	9959	7861	7458	8173	9352
ENSG00000183035	0	0	0	0	2	0
ENSG00000134538	0	6	0	0	0	0
ENSG00000115866	2468	3493	2723	2527	2876	3030
ENSG00000213347	485	559	558	459	443	532
ENSG00000165417	3923	5625	4603	3847	4562	5151
ENSG00000088205	8801	12616	9961	8238	10191	10836
ENSG00000154415	0	0	0	0	0	0
ENSG00000144736	701	981	740	591	734	729
ENSG00000151577	0	0	0	0	0	0
ENSG00000099812	2941	3864	3030	2806	3263	3483
ENSG00000171944	0	0	0	0	0	0
ENSG00000136754	2497	3460	2771	2537	3071	3212
ENSG00000124749	0	0	0	0	5	5
ENSG00000197124	0	0	0	0	0	0
ENSG00000147697	0	1	11	7	7	12
ENSG00000254004	1230	1816	1436	1158	1277	1498
ENSG00000204323	10	33	17	30	31	18
ENSG00000105464	426	587	407	469	578	555
ENSG00000167014	0	0	0	0	0	0
ENSG00000106524	1465	1850	1465	1101	1435	1596
ENSG00000155463	2531	3603	2808	2544	2999	3147
ENSG00000068650	4194	5796	4310	3862	4887	5502
ENSG00000214891	0	0	0	0	0	0
ENSG00000213297	0	0	0	0	0	0
ENSG00000065457	1842	2569	1980	1871	2259	2272
ENSG00000115738	166	279	248	177	169	179
ENSG00000063587	912	1142	1083	779	882	979
ENSG00000135404	8030	10190	8148	8080	8538	9085
ENSG00000143315	1348	1721	1463	1193	1473	1499
ENSG00000204695	0	0	0	0	0	0
ENSG00000165660	1024	1475	971	848	995	1196
ENSG00000108306	1144	1547	1295	1097	1225	1311
ENSG00000186815	1825	2644	2004	1925	2390	2365
ENSG00000153046	3167	4264	3266	3208	3624	3948
ENSG00000101654	2638	3560	3064	2653	2934	3185
ENSG00000148090	226	277	267	198	246	291
ENSG00000077984	3	3	0	0	4	4
ENSG00000150627	2	0	0	0	0	0
ENSG00000197702	4451	5866	4882	3932	4476	5038
ENSG00000175311	0	0	0	0	0	0
ENSG00000072071	107	153	153	125	133	156
ENSG00000119927	1295	1958	1480	1291	1505	1631
ENSG00000159348	1009	1500	1141	1058	1153	1172
ENSG00000267710	8	9	5	6	10	4
ENSG00000257065	10	10	9	10	8	16
ENSG00000152620	3867	5101	4325	3619	4114	4350
ENSG00000223443	0	0	0	0	0	0
ENSG00000196420	5	12	13	10	3	12
ENSG00000187021	0	0	0	0	0	0
ENSG00000100412	2943	4112	3320	2988	3107	3575
ENSG00000186834	3394	4395	3661	3142	3445	3660
ENSG00000275520	0	0	0	0	0	0
ENSG00000175600	47	42	34	39	39	42
ENSG00000156587	6	13	3	7	4	4
ENSG00000150667	50	67	34	42	64	54
ENSG00000125482	1688	2250	1892	1621	1990	1991
ENSG00000159556	70	89	77	61	59	70
ENSG00000162738	0	0	0	4	0	0
ENSG00000212900	3	2	1	1	1	1
ENSG00000232030	0	1	0	0	1	0
ENSG00000175274	261	412	313	257	358	392
ENSG00000156482	12289	16228	12365	11693	12515	11569
ENSG00000127364	2	13	4	6	11	0
ENSG00000167346	0	0	0	0	0	0
ENSG00000157869	513	701	508	494	512	652
ENSG00000100902	4023	5493	4176	4519	3784	4785
ENSG00000188655	0	5	0	0	0	0
ENSG00000023287	5484	8069	6263	5991	7405	7689
ENSG00000276231	5	3	0	4	0	2
ENSG00000176194	0	0	0	0	0	0
ENSG00000047648	26	28	25	28	36	32
ENSG00000203867	488	706	570	426	623	712
ENSG00000273611	292	634	495	155	287	203
ENSG00000121417	217	296	212	229	209	222
ENSG00000102967	660	865	733	575	760	766
ENSG00000144481	2	0	0	0	0	3
ENSG00000137601	552	797	719	591	661	766
ENSG00000102384	2320	3307	2595	2374	2913	2867
ENSG00000169621	128	134	147	140	149	168
ENSG00000213463	2461	3521	2846	2320	2865	3138
ENSG00000145850	0	0	0	0	0	0
ENSG00000164796	0	0	0	0	0	0
ENSG00000126945	5326	8139	6058	6016	5705	6884
ENSG00000197345	1033	1508	1030	1037	1012	1079
ENSG00000164080	1750	2415	1878	1731	1781	2096
ENSG00000140968	0	0	0	0	0	0
ENSG00000139220	0	0	0	2	0	0
ENSG00000167612	0	0	0	0	0	0
ENSG00000186393	0	0	0	0	0	0
ENSG00000196218	279	381	298	277	311	321
ENSG00000151131	554	728	583	551	565	616
ENSG00000146409	531	623	461	396	541	544
ENSG00000173200	0	0	3	0	2	0
ENSG00000165370	0	3	0	0	0	0
ENSG00000268799	0	0	0	0	0	0
ENSG00000117560	3	0	0	0	0	0
ENSG00000162482	18	38	16	15	20	18
ENSG00000114812	120	147	126	69	100	124
ENSG00000074416	6229	8814	6530	6452	7667	8228
ENSG00000004139	421	766	574	438	518	490
ENSG00000169495	0	3	3	5	0	3
ENSG00000236279	0	0	0	0	0	0
ENSG00000138381	1923	2730	1992	1879	2201	2345
ENSG00000145782	2385	3276	2367	2260	2809	2844
ENSG00000089220	5998	7839	6532	5570	6272	6891
ENSG00000280094	0	0	0	0	0	0
ENSG00000198643	0	0	0	0	0	0
ENSG00000137575	4668	6945	5183	5215	6605	6775
ENSG00000151617	876	1031	995	788	873	889
ENSG00000125508	115	145	130	96	115	94
ENSG00000204922	353	521	395	465	414	386
ENSG00000186431	0	0	0	0	0	0
ENSG00000145103	0	0	0	0	0	0
ENSG00000095574	1020	1421	1098	874	1049	1196
ENSG00000186509	0	0	0	0	0	0
ENSG00000269433	0	0	0	0	0	0
ENSG00000006837	59	79	35	41	39	56
ENSG00000204599	55	78	68	59	66	73
ENSG00000203782	0	0	0	0	0	0
ENSG00000047410	9758	13848	11159	8849	11546	12628
ENSG00000065600	286	496	292	307	334	411
ENSG00000099998	0	8	0	0	5	8
ENSG00000258653	534	459	287	105	196	132
ENSG00000225396	0	0	0	0	0	0
ENSG00000104327	0	8	5	7	0	2
ENSG00000101230	13	28	17	14	35	35
ENSG00000203963	0	0	0	0	0	0
ENSG00000175164	43	33	47	14	20	31
ENSG00000285188	21	38	28	35	30	24
ENSG00000254959	0	0	0	0	0	0
ENSG00000280537	10	15	13	10	16	0
ENSG00000139675	208	8	46	20	15	117
ENSG00000226650	15	43	25	17	16	39
ENSG00000110693	147	162	210	92	133	95
ENSG00000137860	4	4	2	0	0	0
ENSG00000188800	0	2	0	0	0	0
ENSG00000140931	36	90	48	56	67	32
ENSG00000144619	0	0	3	0	0	0
ENSG00000176239	3	3	6	3	3	6
ENSG00000140030	0	0	0	0	0	0
ENSG00000258405	3	0	0	0	0	0
ENSG00000010318	128	196	154	133	118	126
ENSG00000178741	2867	4021	3044	2990	3107	3284
ENSG00000184110	15816	22409	17260	15857	19208	20236
ENSG00000101266	3912	5266	4332	3904	4404	4481
ENSG00000284773	26	34	11	29	27	36
ENSG00000114268	588	939	590	889	1269	1142
ENSG00000183092	848	1128	784	1044	1113	1166
ENSG00000136875	3334	4670	3629	3340	4073	3994
ENSG00000111674	444	569	438	452	570	525
ENSG00000114861	2200	2950	2462	2322	2710	3017
ENSG00000172348	0	4	5	0	0	0
ENSG00000162753	0	0	0	0	2	0
ENSG00000262461	13	15	11	9	11	15
ENSG00000136527	8387	11675	9220	7955	9646	10062
ENSG00000118369	491	689	472	510	510	588
ENSG00000253548	0	0	0	0	0	0
ENSG00000110975	0	0	0	0	0	0
ENSG00000101752	3651	5111	4052	3664	4463	4757
ENSG00000197776	12	15	18	19	4	15
ENSG00000236446	0	0	0	0	0	0
ENSG00000133710	4467	5008	4718	3409	3671	4421
ENSG00000165568	22	34	24	25	14	33
ENSG00000184276	0	0	0	0	0	0
ENSG00000228300	630	792	606	637	724	647
ENSG00000196353	2	4	2	1	2	1
ENSG00000236543	0	0	0	0	0	0
ENSG00000160209	8530	10766	8926	7631	8379	9115
ENSG00000283093	0	0	0	0	0	0
ENSG00000122378	1300	1692	1384	1541	1656	1863
ENSG00000149634	28	29	59	34	28	51
ENSG00000021574	1457	2021	1584	1519	1606	1769
ENSG00000186943	0	0	0	0	0	0
ENSG00000009790	3	0	3	0	2	8
ENSG00000273513	62	30	21	22	20	23
ENSG00000162069	3	2	0	2	3	5
ENSG00000161798	4	0	14	5	5	4
ENSG00000222036	0	0	0	0	0	0
ENSG00000179627	90	108	99	95	105	80
ENSG00000167173	822	1036	785	936	907	1147
ENSG00000106714	280	447	317	255	310	342
ENSG00000185926	0	0	0	0	0	0
ENSG00000172296	0	6	3	2	0	0
ENSG00000281613	0	0	0	0	0	0
ENSG00000129422	864	1324	1088	951	1327	1411
ENSG00000167815	4212	5497	4550	4061	4659	4712
ENSG00000160097	2	0	3	0	4	7
ENSG00000117592	9002	12175	9700	8639	9626	10246
ENSG00000171161	577	780	596	594	666	710
ENSG00000174460	4	3	4	2	4	0
ENSG00000173848	1161	1499	1292	1141	1358	1469
ENSG00000205835	0	0	0	2	0	0
ENSG00000042286	2683	3571	2851	2814	2884	3302
ENSG00000261949	0	0	0	0	0	0
ENSG00000100359	1256	1676	1112	1215	1258	1500
ENSG00000185591	6995	9688	7860	6591	8041	8941
ENSG00000168427	101	151	91	145	106	153
ENSG00000172782	0	0	0	0	0	0
ENSG00000178776	2	0	0	8	6	6
ENSG00000083817	161	218	191	192	175	209
ENSG00000215126	632	997	833	837	840	910
ENSG00000119703	132	166	157	165	142	180
ENSG00000186458	0	0	0	2	0	0
ENSG00000110429	1872	2520	1955	1659	2061	2182
ENSG00000204406	412	615	477	403	500	625
ENSG00000205937	5778	8065	6060	5745	6606	6830
ENSG00000180340	1317	1986	1413	1296	1464	1589
ENSG00000071626	5011	6931	5545	5082	5710	5919
ENSG00000153922	4018	5827	4235	3847	4691	5150
ENSG00000171757	13	43	38	20	31	31
ENSG00000133874	84	124	91	86	74	96
ENSG00000070018	2887	4053	3126	2671	3157	3676
ENSG00000141179	274	358	277	228	269	314
ENSG00000111432	80	113	84	79	103	106
ENSG00000185304	64	91	96	64	87	80
ENSG00000177000	661	954	695	662	679	764
ENSG00000129451	3	4	0	4	4	0
ENSG00000187961	467	706	553	493	557	489
ENSG00000256235	0	6	0	3	0	0
ENSG00000204178	743	1143	868	812	806	1020
ENSG00000275004	161	210	160	167	182	218
ENSG00000174437	16290	22872	17525	16006	19648	20650
ENSG00000103335	19967	26523	21144	18977	20974	22764
ENSG00000127362	0	3	0	0	2	0
ENSG00000168631	5	10	4	3	4	4
ENSG00000064547	75	84	87	78	94	112
ENSG00000096654	418	524	525	397	474	576
ENSG00000171792	1435	2145	1605	1498	1664	1861
ENSG00000160349	0	0	0	0	0	0
ENSG00000163825	6	4	0	5	6	5
ENSG00000153044	1919	2444	2101	2083	1995	2227
ENSG00000105835	3636	5110	3943	3922	4777	5160
ENSG00000139266	339	543	352	334	375	473
ENSG00000166783	1334	1908	1450	1192	1504	1481
ENSG00000121933	0	0	0	0	0	0
ENSG00000145536	383	520	352	318	288	304
ENSG00000102882	1286	1815	1411	1158	1467	1540
ENSG00000196954	1399	1889	1371	1738	2228	2111
ENSG00000126254	2760	3720	2799	2812	3052	3189
ENSG00000080345	5527	7648	6100	5014	6355	6802
ENSG00000165283	1859	2609	2062	1992	2134	2214
ENSG00000166439	2676	4028	3125	2765	3623	3709
ENSG00000175718	0	0	0	0	0	0
ENSG00000205838	21	9	8	4	11	12
ENSG00000170486	0	0	0	0	0	0
ENSG00000167157	70	95	65	72	57	95
ENSG00000162426	16	31	22	25	19	28
ENSG00000206073	0	0	0	0	0	0
ENSG00000116212	1015	1402	1008	934	1110	1104
ENSG00000100060	48	101	82	54	85	87
ENSG00000166073	1543	2101	1635	1904	2175	2302
ENSG00000064995	1058	1335	1129	1040	1175	1257
ENSG00000160685	1767	2485	1818	1765	1915	2078
ENSG00000204442	58	88	73	59	64	102
ENSG00000112031	1206	1717	1265	1185	1332	1513
ENSG00000166509	2	0	0	0	0	2
ENSG00000157654	5205	7517	5409	5816	7204	7492
ENSG00000130821	3685	5626	3827	4313	4675	4758
ENSG00000197364	0	0	0	0	0	0
ENSG00000205730	2870	3709	3035	2784	3153	3446
ENSG00000128602	1	0	0	0	0	0
ENSG00000134716	0	0	0	0	0	0
ENSG00000197584	0	0	3	0	0	0
ENSG00000182170	0	0	0	0	0	0
ENSG00000215910	6	4	2	2	3	4
ENSG00000013619	755	960	728	676	786	828
ENSG00000129691	2534	3361	2822	2262	2577	2866
ENSG00000168959	0	0	0	0	0	0
ENSG00000269404	4	5	0	6	9	7
ENSG00000268089	23	34	52	20	24	46
ENSG00000053900	1058	1447	1281	1099	1096	1374
ENSG00000267060	111	210	177	143	170	197
ENSG00000143954	0	0	0	0	0	0
ENSG00000130595	0	0	0	0	0	0
ENSG00000107185	1450	2091	1669	1408	1680	1779
ENSG00000181038	348	512	421	367	460	458
ENSG00000108262	1642	2436	1820	1644	2028	2061
ENSG00000233917	0	1	0	0	0	0
ENSG00000076716	298	356	289	188	234	286
[truncated: 17,967 more rows]
